# Supplementary material for: 2,2′-(3,3′-Dihexyl-2,2′-bithio­phene-5,5′-di­yl)bis­(4,4,5,5-tetra­methyl-1,3,2-dioxaborolane)
Source: Acta Crystallogr Sect E Struct Rep Online. 2011 Nov 30;67(Pt 12):o3512. doi: 10.1107/S1600536811050938 (PMC3239133; doi:10.1107/S1600536811050938)
Supplement: Supplementary file 1 [file e-67-o3512-sup1.cif]

##############################################################################
#                                                                            #
# This CIF contains the data in a paper accepted for publication in          #
# Acta Crystallographica Section E. It conforms to the requirements of       #
# Notes for Authors for Acta Crystallographica Section E, and has been       #
# peer reviewed under the auspices of the IUCr Commission on Journals.       #
#                                                                            #
# Full details of the Crystallographic Information File format               #
# are given in the paper "The Crystallographic Information File (CIF):       #
# a New Standard Archive File for Crystallography" by S. R. Hall, F. H.      #
# Allen and I. D. Brown [Acta Cryst. (1991), A47, 655-685].                  #
#                                                                            #
# The current version of the core CIF dictionary is obtainable from          #
# ftp://ftp.iucr.org/pub/cif_core.dic.                                       #
#                                                                            #
# Software is freely available for graphical display of the structure(s)     #
# in this CIF. For information consult the CIF software page                 #
# http://www.iucr.org/resources/cif/software.                                #
#                                                                            #
# This file may be used for bona fide research purposes within the           #
# scientific community so long as proper attribution is given to the journal # 
# article from which it was obtained.                                        #
#                                                                            #
##############################################################################
data_I
_audit_creation_method     SHELXL-97
_chemical_name_systematic
;
2,2'-(3,3'-Dihexyl-2,2'-bithiophene-5,5'-diyl)bis(4,4,5,5-tetramethyl-
1,3,2-dioxaborolane)
;
_chemical_name_common     ?
_chemical_formula_moiety     'C32 H52 B2 O4 S2'
_chemical_formula_sum     'C32 H52 B2 O4 S2'
_chemical_formula_iupac     'C32 H52 B2 O4 S2'
_chemical_formula_weight     586.48
_chemical_melting_point     ?
_symmetry_cell_setting     monoclinic
_symmetry_space_group_name_H-M     'P 21/c'
_symmetry_space_group_name_Hall     ' -P 2ybc'
loop_
    _symmetry_equiv_pos_as_xyz
    'x, y, z'
    '-x, y+1/2, -z+1/2'
    '-x, -y, -z'
    'x, -y-1/2, z-1/2'
_cell_length_a     11.5004(11)
_cell_length_b     13.6992(13)
_cell_length_c     21.300(2)
_cell_angle_alpha     90.00
_cell_angle_beta     91.065(2)
_cell_angle_gamma     90.00
_cell_volume     3355.1(6)
_cell_formula_units_Z     4
_cell_measurement_reflns_used     9936
_cell_measurement_theta_min     2.31
_cell_measurement_theta_max     31.93
_cell_measurement_temperature     100(2)
_exptl_crystal_description     block
_exptl_crystal_colour     yellow
_exptl_crystal_size_max     0.16
_exptl_crystal_size_mid     0.12
_exptl_crystal_size_min     0.10
_exptl_crystal_density_diffrn     1.161
_exptl_crystal_density_meas     ?
_exptl_crystal_density_method     'not measured'
_exptl_crystal_F_000     1272
_exptl_absorpt_coefficient_mu     0.192
_exptl_absorpt_correction_type     multi-scan
_exptl_absorpt_process_details     '(SADABS; Sheldrick, 1996)'
_exptl_absorpt_correction_T_min     0.9700
_exptl_absorpt_correction_T_max     0.9811
_exptl_special_details     ?
_diffrn_ambient_temperature     100(2)
_diffrn_radiation_type     MoK\a
_diffrn_radiation_wavelength     0.71073
_diffrn_radiation_source     'fine-focus sealed tube'
_diffrn_radiation_monochromator     graphite
_diffrn_measurement_device_type     'Bruker APEX CCD'
_diffrn_measurement_method     '\f and \w scans'
_diffrn_detector_area_resol_mean     ?
_diffrn_reflns_number     29998
_diffrn_reflns_av_R_equivalents     0.0257
_diffrn_reflns_av_sigmaI/netI     0.0296
_diffrn_reflns_theta_min     1.77
_diffrn_reflns_theta_max     30.00
_diffrn_reflns_theta_full     30.00
_diffrn_measured_fraction_theta_max     0.996
_diffrn_measured_fraction_theta_full     0.996
_diffrn_reflns_limit_h_min     -16
_diffrn_reflns_limit_h_max     9
_diffrn_reflns_limit_k_min     -19
_diffrn_reflns_limit_k_max     19
_diffrn_reflns_limit_l_min     -29
_diffrn_reflns_limit_l_max     29
_diffrn_standards_number     0
_diffrn_standards_interval_count     ?
_diffrn_standards_interval_time     ?
_diffrn_standards_decay_%     ?
_refine_special_details
;
Refinement of <i>F</i>^2^ against ALL reflections. The weighted <i>R</i>-factor
<i>wR</i> and goodness of fit <i>S</i> are based on <i>F</i>^2^, conventional
<i>R</i>-factors <i>R</i> are based on <i>F</i>, with <i>F</i> set to zero for
negative <i>F</i>^2^. The threshold expression of <i>F</i>^2^ >
\s(<i>F</i>^2^) is used only for calculating <i>R</i>-factors(gt) <i>etc</i>.
and is not relevant to the choice of reflections for refinement.
<i>R</i>-factors based on <i>F</i>^2^ are statistically about twice as large
as those based on <i>F</i>, and <i>R</i>- factors based on ALL data will be
even larger.
;
_reflns_number_total     9743
_reflns_number_gt     8009
_reflns_threshold_expression     I>2sigma(I)
_refine_ls_structure_factor_coef     Fsqd
_refine_ls_matrix_type     full
_refine_ls_R_factor_all     0.0509
_refine_ls_R_factor_gt     0.0390
_refine_ls_wR_factor_gt     0.1120
_refine_ls_wR_factor_ref     0.1177
_refine_ls_goodness_of_fit_ref     1.046
_refine_ls_restrained_S_all     1.046
_refine_ls_number_reflns     9743
_refine_ls_number_parameters     371
_refine_ls_number_restraints     0
_refine_ls_hydrogen_treatment     constr
_refine_ls_weighting_scheme     calc
_refine_ls_weighting_details
         'calc w=1/[\s^2^(Fo^2^)+(0.0667P)^2^+1.0083P] where P=(Fo^2^+2Fc^2^)/3'
_atom_sites_solution_hydrogens     geom
_atom_sites_solution_primary     direct
_atom_sites_solution_secondary     difmap
_refine_ls_shift/su_max     0.002
_refine_ls_shift/su_mean     0.000
_refine_diff_density_max     0.562
_refine_diff_density_min     -0.271
_refine_ls_extinction_method     none
_refine_ls_extinction_coef     ?
loop_
    _atom_type_symbol
    _atom_type_description
    _atom_type_scat_dispersion_real
    _atom_type_scat_dispersion_imag
    _atom_type_scat_source
    'C' 'C' 0.0033 0.0016
                         'International Tables Vol C Tables 4.2.6.8 and 6.1.1.4'
    'H' 'H' 0.0000 0.0000
                         'International Tables Vol C Tables 4.2.6.8 and 6.1.1.4'
    'O' 'O' 0.0106 0.0060
                         'International Tables Vol C Tables 4.2.6.8 and 6.1.1.4'
    'B' 'B' 0.0013 0.0007
                         'International Tables Vol C Tables 4.2.6.8 and 6.1.1.4'
    'S' 'S' 0.1246 0.1234
                         'International Tables Vol C Tables 4.2.6.8 and 6.1.1.4'
_computing_data_collection     'SMART (Bruker, 2001)'
_computing_cell_refinement     'SAINT (Bruker, 1999)'
_computing_data_reduction     'SAINT (Bruker, 1999)'
_computing_structure_solution     'SHELXS97 (Sheldrick, 2008)'
_computing_structure_refinement     'SHELXL97 (Sheldrick, 2008)'
_computing_molecular_graphics     'SHELXTL (Sheldrick, 2008)'
_computing_publication_material     'SHELXTL (Sheldrick, 2008)'
loop_
    _atom_site_type_symbol
    _atom_site_label
    _atom_site_fract_x
    _atom_site_fract_y
    _atom_site_fract_z
    _atom_site_U_iso_or_equiv
    _atom_site_adp_type
    _atom_site_calc_flag
    _atom_site_refinement_flags
    _atom_site_occupancy
    _atom_site_symmetry_multiplicity
    _atom_site_disorder_assembly
    _atom_site_disorder_group
    B B1 1.10475(12) 0.42742(10) 0.66320(6) 0.0165(2) Uani d . 1 1 . .
    B B2 0.42238(12) 0.75653(10) 0.66220(6) 0.0177(2) Uani d . 1 1 . .
    C C1 1.31526(14) 0.45484(11) 0.78413(7) 0.0302(3) Uani d . 1 1 . .
    H H1A 1.3426 0.5109 0.7599 0.045 Uiso calc R 1 1 . .
    H H1B 1.3818 0.4142 0.7968 0.045 Uiso calc R 1 1 . .
    H H1C 1.2756 0.4781 0.8216 0.045 Uiso calc R 1 1 . .
    C C2 1.23132(11) 0.39499(9) 0.74398(6) 0.0191(2) Uani d . 1 1 . .
    C C3 1.17597(13) 0.31513(11) 0.78332(6) 0.0252(3) Uani d . 1 1 . .
    H H3A 1.1323 0.3449 0.8174 0.038 Uiso calc R 1 1 . .
    H H3B 1.2369 0.2728 0.8011 0.038 Uiso calc R 1 1 . .
    H H3C 1.1231 0.2763 0.7568 0.038 Uiso calc R 1 1 . .
    C C4 1.37052(12) 0.42478(12) 0.65253(7) 0.0292(3) Uani d . 1 1 . .
    H H4A 1.3879 0.4033 0.6098 0.044 Uiso calc R 1 1 . .
    H H4B 1.4418 0.4234 0.6784 0.044 Uiso calc R 1 1 . .
    H H4C 1.3396 0.4914 0.6512 0.044 Uiso calc R 1 1 . .
    C C5 1.28072(11) 0.35677(9) 0.68070(6) 0.0181(2) Uani d . 1 1 . .
    C C6 1.32667(12) 0.25288(10) 0.68271(6) 0.0245(3) Uani d . 1 1 . .
    H H6A 1.2653 0.2088 0.6968 0.037 Uiso calc R 1 1 . .
    H H6B 1.3933 0.2492 0.7120 0.037 Uiso calc R 1 1 . .
    H H6C 1.3511 0.2335 0.6407 0.037 Uiso calc R 1 1 . .
    C C7 0.99473(10) 0.46694(8) 0.62913(5) 0.0160(2) Uani d . 1 1 . .
    C C8 0.94547(11) 0.44202(9) 0.57185(6) 0.0167(2) Uani d . 1 1 . .
    H H8 0.9786 0.3946 0.5450 0.020 Uiso calc R 1 1 . .
    C C9 0.84128(10) 0.49275(8) 0.55611(5) 0.0152(2) Uani d . 1 1 . .
    C C10 0.81274(10) 0.55846(8) 0.60262(5) 0.0140(2) Uani d . 1 1 . .
    C C11 0.76632(12) 0.47441(9) 0.49844(6) 0.0205(2) Uani d . 1 1 . .
    H H11A 0.8136 0.4423 0.4660 0.025 Uiso calc R 1 1 . .
    H H11B 0.7386 0.5376 0.4813 0.025 Uiso calc R 1 1 . .
    C C12 0.66060(12) 0.40942(10) 0.51308(7) 0.0245(3) Uani d . 1 1 . .
    H H12A 0.6217 0.4358 0.5505 0.029 Uiso calc R 1 1 . .
    H H12B 0.6045 0.4129 0.4773 0.029 Uiso calc R 1 1 . .
    C C13 0.69119(12) 0.30299(10) 0.52511(7) 0.0255(3) Uani d . 1 1 . .
    H H13A 0.7580 0.3000 0.5550 0.031 Uiso calc R 1 1 . .
    H H13B 0.7159 0.2730 0.4852 0.031 Uiso calc R 1 1 . .
    C C14 0.59126(13) 0.24350(10) 0.55138(7) 0.0266(3) Uani d . 1 1 . .
    H H14A 0.5805 0.2622 0.5958 0.032 Uiso calc R 1 1 . .
    H H14B 0.5189 0.2604 0.5279 0.032 Uiso calc R 1 1 . .
    C C15 0.60942(14) 0.13357(11) 0.54790(8) 0.0321(3) Uani d . 1 1 . .
    H H15A 0.6157 0.1142 0.5033 0.038 Uiso calc R 1 1 . .
    H H15B 0.6838 0.1169 0.5694 0.038 Uiso calc R 1 1 . .
    C C16 0.51228(16) 0.07546(12) 0.57741(9) 0.0380(4) Uani d . 1 1 . .
    H H16A 0.5080 0.0918 0.6221 0.057 Uiso calc R 1 1 . .
    H H16B 0.5279 0.0055 0.5728 0.057 Uiso calc R 1 1 . .
    H H16C 0.4382 0.0915 0.5564 0.057 Uiso calc R 1 1 . .
    C C17 0.71460(10) 0.62709(8) 0.60397(5) 0.0142(2) Uani d . 1 1 . .
    C C18 0.69640(10) 0.70849(8) 0.56718(5) 0.0159(2) Uani d . 1 1 . .
    C C19 0.59343(11) 0.75836(9) 0.58463(6) 0.0175(2) Uani d . 1 1 . .
    H H19 0.5672 0.8160 0.5640 0.021 Uiso calc R 1 1 . .
    C C20 0.53489(10) 0.71694(9) 0.63341(6) 0.0173(2) Uani d . 1 1 . .
    C C21 0.77521(12) 0.74408(9) 0.51653(6) 0.0201(2) Uani d . 1 1 . .
    H H21A 0.7327 0.7420 0.4757 0.024 Uiso calc R 1 1 . .
    H H21B 0.8428 0.6996 0.5138 0.024 Uiso calc R 1 1 . .
    C C22 0.81873(15) 0.84760(10) 0.52837(7) 0.0290(3) Uani d . 1 1 . .
    H H22A 0.8755 0.8465 0.5639 0.035 Uiso calc R 1 1 . .
    H H22B 0.7523 0.8888 0.5409 0.035 Uiso calc R 1 1 . .
    C C23 0.87603(13) 0.89414(10) 0.47171(7) 0.0256(3) Uani d . 1 1 . .
    H H23A 0.8210 0.8912 0.4355 0.031 Uiso calc R 1 1 . .
    H H23B 0.8911 0.9638 0.4811 0.031 Uiso calc R 1 1 . .
    C C24 0.98960(13) 0.84615(11) 0.45327(7) 0.0285(3) Uani d . 1 1 . .
    H H24A 0.9740 0.7773 0.4417 0.034 Uiso calc R 1 1 . .
    H H24B 1.0435 0.8461 0.4901 0.034 Uiso calc R 1 1 . .
    C C25 1.04875(13) 0.89695(11) 0.39843(7) 0.0277(3) Uani d . 1 1 . .
    H H25A 1.0532 0.9679 0.4071 0.033 Uiso calc R 1 1 . .
    H H25B 1.1293 0.8721 0.3953 0.033 Uiso calc R 1 1 . .
    C C26 0.98547(14) 0.88121(11) 0.33606(7) 0.0297(3) Uani d . 1 1 . .
    H H26A 0.9815 0.8112 0.3269 0.045 Uiso calc R 1 1 . .
    H H26B 1.0275 0.9145 0.3027 0.045 Uiso calc R 1 1 . .
    H H26C 0.9065 0.9078 0.3383 0.045 Uiso calc R 1 1 . .
    C C27 0.26538(12) 0.77376(10) 0.72424(7) 0.0228(3) Uani d . 1 1 . .
    C C28 0.26948(11) 0.85917(9) 0.67599(6) 0.0197(2) Uani d . 1 1 . .
    C C29 0.24609(16) 0.80293(14) 0.79156(8) 0.0398(4) Uani d . 1 1 . .
    H H29A 0.2499 0.7449 0.8184 0.060 Uiso calc R 1 1 . .
    H H29B 0.1694 0.8335 0.7950 0.060 Uiso calc R 1 1 . .
    H H29C 0.3064 0.8494 0.8050 0.060 Uiso calc R 1 1 . .
    C C30 0.17912(14) 0.69466(11) 0.70388(10) 0.0402(4) Uani d . 1 1 . .
    H H30A 0.1920 0.6774 0.6599 0.060 Uiso calc R 1 1 . .
    H H30B 0.0996 0.7190 0.7084 0.060 Uiso calc R 1 1 . .
    H H30C 0.1904 0.6367 0.7303 0.060 Uiso calc R 1 1 . .
    C C31 0.15711(14) 0.87827(12) 0.64025(8) 0.0343(3) Uani d . 1 1 . .
    H H31A 0.1682 0.9321 0.6107 0.051 Uiso calc R 1 1 . .
    H H31B 0.0962 0.8956 0.6698 0.051 Uiso calc R 1 1 . .
    H H31C 0.1340 0.8194 0.6170 0.051 Uiso calc R 1 1 . .
    C C32 0.31596(14) 0.95370(11) 0.70410(8) 0.0326(3) Uani d . 1 1 . .
    H H32A 0.3881 0.9404 0.7278 0.049 Uiso calc R 1 1 . .
    H H32B 0.2582 0.9814 0.7323 0.049 Uiso calc R 1 1 . .
    H H32C 0.3316 1.0002 0.6703 0.049 Uiso calc R 1 1 . .
    O O1 1.13638(8) 0.45839(7) 0.72232(4) 0.02101(19) Uani d . 1 1 . .
    O O2 1.17824(8) 0.35991(7) 0.63862(4) 0.01828(17) Uani d . 1 1 . .
    O O3 0.38074(8) 0.72931(7) 0.71924(5) 0.0244(2) Uani d . 1 1 . .
    O O4 0.35654(8) 0.82553(7) 0.63193(4) 0.02210(19) Uani d . 1 1 . .
    S S1 0.91171(3) 0.55548(2) 0.664168(13) 0.01627(7) Uani d . 1 1 . .
    S S2 0.60692(3) 0.61359(2) 0.658712(14) 0.01632(7) Uani d . 1 1 . .
loop_
    _atom_site_aniso_label
    _atom_site_aniso_U_11
    _atom_site_aniso_U_22
    _atom_site_aniso_U_33
    _atom_site_aniso_U_12
    _atom_site_aniso_U_13
    _atom_site_aniso_U_23
    B1 0.0150(6) 0.0170(6) 0.0175(6) 0.0001(4) -0.0012(5) 0.0024(4)
    B2 0.0148(6) 0.0190(6) 0.0193(6) 0.0010(5) -0.0016(5) -0.0020(5)
    C1 0.0296(7) 0.0292(7) 0.0313(7) 0.0020(6) -0.0147(6) -0.0049(6)
    C2 0.0177(6) 0.0207(5) 0.0188(5) 0.0035(4) -0.0051(4) 0.0003(4)
    C3 0.0247(7) 0.0314(7) 0.0195(6) 0.0033(5) 0.0000(5) 0.0052(5)
    C4 0.0174(6) 0.0360(7) 0.0341(7) -0.0024(5) -0.0016(5) 0.0115(6)
    C5 0.0137(5) 0.0219(5) 0.0186(5) 0.0025(4) -0.0029(4) 0.0029(4)
    C6 0.0224(6) 0.0256(6) 0.0254(6) 0.0085(5) -0.0020(5) 0.0009(5)
    C7 0.0135(5) 0.0174(5) 0.0171(5) 0.0020(4) -0.0002(4) 0.0009(4)
    C8 0.0160(5) 0.0173(5) 0.0169(5) 0.0024(4) 0.0013(4) 0.0002(4)
    C9 0.0151(5) 0.0155(5) 0.0148(5) 0.0001(4) -0.0010(4) 0.0005(4)
    C10 0.0124(5) 0.0150(5) 0.0146(5) -0.0003(4) -0.0006(4) 0.0009(4)
    C11 0.0240(6) 0.0213(5) 0.0159(5) 0.0017(5) -0.0047(4) -0.0016(4)
    C12 0.0218(6) 0.0249(6) 0.0263(6) 0.0005(5) -0.0074(5) -0.0040(5)
    C13 0.0241(7) 0.0259(6) 0.0263(6) -0.0023(5) -0.0026(5) -0.0022(5)
    C14 0.0244(7) 0.0275(6) 0.0277(7) -0.0027(5) -0.0052(5) -0.0028(5)
    C15 0.0267(7) 0.0267(7) 0.0427(8) -0.0018(6) -0.0028(6) -0.0002(6)
    C16 0.0362(9) 0.0270(7) 0.0508(10) -0.0042(6) -0.0023(7) 0.0037(7)
    C17 0.0125(5) 0.0160(5) 0.0143(5) -0.0002(4) 0.0001(4) -0.0011(4)
    C18 0.0162(5) 0.0164(5) 0.0151(5) 0.0016(4) 0.0004(4) -0.0003(4)
    C19 0.0181(6) 0.0167(5) 0.0178(5) 0.0040(4) -0.0015(4) -0.0003(4)
    C20 0.0151(5) 0.0182(5) 0.0185(5) 0.0019(4) -0.0014(4) -0.0017(4)
    C21 0.0242(6) 0.0175(5) 0.0189(5) 0.0016(5) 0.0049(5) 0.0016(4)
    C22 0.0424(9) 0.0217(6) 0.0232(6) -0.0055(6) 0.0115(6) -0.0010(5)
    C23 0.0335(8) 0.0196(6) 0.0241(6) 0.0004(5) 0.0076(5) 0.0039(5)
    C24 0.0293(7) 0.0315(7) 0.0248(6) 0.0027(6) 0.0009(5) 0.0078(5)
    C25 0.0238(7) 0.0341(7) 0.0252(7) -0.0029(5) 0.0022(5) 0.0031(5)
    C26 0.0304(8) 0.0345(7) 0.0245(7) -0.0019(6) 0.0052(6) -0.0020(5)
    C27 0.0176(6) 0.0220(6) 0.0291(6) 0.0064(5) 0.0063(5) 0.0062(5)
    C28 0.0164(6) 0.0199(5) 0.0228(6) 0.0041(4) 0.0038(4) 0.0009(4)
    C29 0.0375(9) 0.0540(10) 0.0284(7) 0.0162(8) 0.0117(6) 0.0098(7)
    C30 0.0246(7) 0.0231(7) 0.0732(12) -0.0018(6) 0.0112(8) 0.0030(7)
    C31 0.0265(7) 0.0380(8) 0.0382(8) 0.0115(6) -0.0042(6) 0.0049(6)
    C32 0.0288(8) 0.0230(6) 0.0464(9) -0.0026(6) 0.0106(7) -0.0076(6)
    O1 0.0206(4) 0.0220(4) 0.0202(4) 0.0071(3) -0.0061(3) -0.0023(3)
    O2 0.0148(4) 0.0229(4) 0.0171(4) 0.0036(3) -0.0029(3) 0.0000(3)
    O3 0.0172(4) 0.0299(5) 0.0261(5) 0.0092(4) 0.0052(4) 0.0081(4)
    O4 0.0223(5) 0.0248(4) 0.0193(4) 0.0089(4) 0.0043(3) 0.0022(3)
    S1 0.01508(14) 0.01852(14) 0.01509(13) 0.00182(10) -0.00279(10) -0.00195(10)
    S2 0.01368(14) 0.01725(13) 0.01810(14) 0.00051(10) 0.00189(10) 0.00161(10)
_geom_special_details
;
All e.s.d.'s (except the e.s.d. in the dihedral angle between two l.s. planes)
are estimated using the full covariance matrix. The cell e.s.d.'s are taken
into account individually in the estimation of e.s.d.'s in distances, angles
and torsion angles; correlations between e.s.d.'s in cell parameters are only
used when they are defined by crystal symmetry. An approximate (isotropic)
treatment of cell e.s.d.'s is used for estimating e.s.d.'s involving l.s.
planes.
;
loop_
    _geom_bond_atom_site_label_1
    _geom_bond_atom_site_label_2
    _geom_bond_site_symmetry_2
    _geom_bond_distance
    _geom_bond_publ_flag
    B1 O2 . 1.3638(16) ?
    B1 O1 . 1.3715(16) ?
    B1 C7 . 1.5449(18) ?
    B2 O4 . 1.3654(16) ?
    B2 O3 . 1.3660(17) ?
    B2 C20 . 1.5408(18) ?
    C1 C2 . 1.5181(18) ?
    C1 H1A . 0.9800 ?
    C1 H1B . 0.9800 ?
    C1 H1C . 0.9800 ?
    C2 O1 . 1.4631(14) ?
    C2 C3 . 1.5244(19) ?
    C2 C5 . 1.5627(18) ?
    C3 H3A . 0.9800 ?
    C3 H3B . 0.9800 ?
    C3 H3C . 0.9800 ?
    C4 C5 . 1.5223(18) ?
    C4 H4A . 0.9800 ?
    C4 H4B . 0.9800 ?
    C4 H4C . 0.9800 ?
    C5 O2 . 1.4681(14) ?
    C5 C6 . 1.5184(18) ?
    C6 H6A . 0.9800 ?
    C6 H6B . 0.9800 ?
    C6 H6C . 0.9800 ?
    C7 C8 . 1.3785(16) ?
    C7 S1 . 1.7223(12) ?
    C8 C9 . 1.4199(16) ?
    C8 H8 . 0.9500 ?
    C9 C10 . 1.3826(16) ?
    C9 C11 . 1.5086(16) ?
    C10 C17 . 1.4696(16) ?
    C10 S1 . 1.7206(12) ?
    C11 C12 . 1.5434(19) ?
    C11 H11A . 0.9900 ?
    C11 H11B . 0.9900 ?
    C12 C13 . 1.5204(19) ?
    C12 H12A . 0.9900 ?
    C12 H12B . 0.9900 ?
    C13 C14 . 1.524(2) ?
    C13 H13A . 0.9900 ?
    C13 H13B . 0.9900 ?
    C14 C15 . 1.522(2) ?
    C14 H14A . 0.9900 ?
    C14 H14B . 0.9900 ?
    C15 C16 . 1.518(2) ?
    C15 H15A . 0.9900 ?
    C15 H15B . 0.9900 ?
    C16 H16A . 0.9800 ?
    C16 H16B . 0.9800 ?
    C16 H16C . 0.9800 ?
    C17 C18 . 1.3767(16) ?
    C17 S2 . 1.7265(12) ?
    C18 C19 . 1.4225(16) ?
    C18 C21 . 1.5030(17) ?
    C19 C20 . 1.3715(17) ?
    C19 H19 . 0.9500 ?
    C20 S2 . 1.7218(12) ?
    C21 C22 . 1.5233(18) ?
    C21 H21A . 0.9900 ?
    C21 H21B . 0.9900 ?
    C22 C23 . 1.5254(19) ?
    C22 H22A . 0.9900 ?
    C22 H22B . 0.9900 ?
    C23 C24 . 1.520(2) ?
    C23 H23A . 0.9900 ?
    C23 H23B . 0.9900 ?
    C24 C25 . 1.5301(19) ?
    C24 H24A . 0.9900 ?
    C24 H24B . 0.9900 ?
    C25 C26 . 1.518(2) ?
    C25 H25A . 0.9900 ?
    C25 H25B . 0.9900 ?
    C26 H26A . 0.9800 ?
    C26 H26B . 0.9800 ?
    C26 H26C . 0.9800 ?
    C27 O3 . 1.4654(15) ?
    C27 C29 . 1.509(2) ?
    C27 C30 . 1.526(2) ?
    C27 C28 . 1.5587(18) ?
    C28 O4 . 1.4598(15) ?
    C28 C31 . 1.510(2) ?
    C28 C32 . 1.5196(19) ?
    C29 H29A . 0.9800 ?
    C29 H29B . 0.9800 ?
    C29 H29C . 0.9800 ?
    C30 H30A . 0.9800 ?
    C30 H30B . 0.9800 ?
    C30 H30C . 0.9800 ?
    C31 H31A . 0.9800 ?
    C31 H31B . 0.9800 ?
    C31 H31C . 0.9800 ?
    C32 H32A . 0.9800 ?
    C32 H32B . 0.9800 ?
    C32 H32C . 0.9800 ?
loop_
    _geom_angle_atom_site_label_1
    _geom_angle_atom_site_label_2
    _geom_angle_atom_site_label_3
    _geom_angle_site_symmetry_1
    _geom_angle_site_symmetry_3
    _geom_angle
    _geom_angle_publ_flag
    O2 B1 O1 . . 114.00(11) ?
    O2 B1 C7 . . 124.42(11) ?
    O1 B1 C7 . . 121.59(11) ?
    O4 B2 O3 . . 114.12(11) ?
    O4 B2 C20 . . 121.21(11) ?
    O3 B2 C20 . . 124.66(11) ?
    C2 C1 H1A . . 109.5 ?
    C2 C1 H1B . . 109.5 ?
    H1A C1 H1B . . 109.5 ?
    C2 C1 H1C . . 109.5 ?
    H1A C1 H1C . . 109.5 ?
    H1B C1 H1C . . 109.5 ?
    O1 C2 C1 . . 108.66(10) ?
    O1 C2 C3 . . 106.41(11) ?
    C1 C2 C3 . . 110.22(11) ?
    O1 C2 C5 . . 102.00(9) ?
    C1 C2 C5 . . 115.42(12) ?
    C3 C2 C5 . . 113.32(11) ?
    C2 C3 H3A . . 109.5 ?
    C2 C3 H3B . . 109.5 ?
    H3A C3 H3B . . 109.5 ?
    C2 C3 H3C . . 109.5 ?
    H3A C3 H3C . . 109.5 ?
    H3B C3 H3C . . 109.5 ?
    C5 C4 H4A . . 109.5 ?
    C5 C4 H4B . . 109.5 ?
    H4A C4 H4B . . 109.5 ?
    C5 C4 H4C . . 109.5 ?
    H4A C4 H4C . . 109.5 ?
    H4B C4 H4C . . 109.5 ?
    O2 C5 C6 . . 108.64(10) ?
    O2 C5 C4 . . 106.51(10) ?
    C6 C5 C4 . . 110.27(11) ?
    O2 C5 C2 . . 102.49(9) ?
    C6 C5 C2 . . 114.94(10) ?
    C4 C5 C2 . . 113.27(11) ?
    C5 C6 H6A . . 109.5 ?
    C5 C6 H6B . . 109.5 ?
    H6A C6 H6B . . 109.5 ?
    C5 C6 H6C . . 109.5 ?
    H6A C6 H6C . . 109.5 ?
    H6B C6 H6C . . 109.5 ?
    C8 C7 B1 . . 130.43(11) ?
    C8 C7 S1 . . 109.62(9) ?
    B1 C7 S1 . . 119.94(9) ?
    C7 C8 C9 . . 114.77(11) ?
    C7 C8 H8 . . 122.6 ?
    C9 C8 H8 . . 122.6 ?
    C10 C9 C8 . . 111.10(10) ?
    C10 C9 C11 . . 123.51(11) ?
    C8 C9 C11 . . 125.30(11) ?
    C9 C10 C17 . . 128.56(10) ?
    C9 C10 S1 . . 111.59(9) ?
    C17 C10 S1 . . 119.84(8) ?
    C9 C11 C12 . . 111.84(10) ?
    C9 C11 H11A . . 109.2 ?
    C12 C11 H11A . . 109.2 ?
    C9 C11 H11B . . 109.2 ?
    C12 C11 H11B . . 109.2 ?
    H11A C11 H11B . . 107.9 ?
    C13 C12 C11 . . 113.99(11) ?
    C13 C12 H12A . . 108.8 ?
    C11 C12 H12A . . 108.8 ?
    C13 C12 H12B . . 108.8 ?
    C11 C12 H12B . . 108.8 ?
    H12A C12 H12B . . 107.6 ?
    C12 C13 C14 . . 113.64(12) ?
    C12 C13 H13A . . 108.8 ?
    C14 C13 H13A . . 108.8 ?
    C12 C13 H13B . . 108.8 ?
    C14 C13 H13B . . 108.8 ?
    H13A C13 H13B . . 107.7 ?
    C15 C14 C13 . . 113.96(13) ?
    C15 C14 H14A . . 108.8 ?
    C13 C14 H14A . . 108.8 ?
    C15 C14 H14B . . 108.8 ?
    C13 C14 H14B . . 108.8 ?
    H14A C14 H14B . . 107.7 ?
    C16 C15 C14 . . 113.33(14) ?
    C16 C15 H15A . . 108.9 ?
    C14 C15 H15A . . 108.9 ?
    C16 C15 H15B . . 108.9 ?
    C14 C15 H15B . . 108.9 ?
    H15A C15 H15B . . 107.7 ?
    C15 C16 H16A . . 109.5 ?
    C15 C16 H16B . . 109.5 ?
    H16A C16 H16B . . 109.5 ?
    C15 C16 H16C . . 109.5 ?
    H16A C16 H16C . . 109.5 ?
    H16B C16 H16C . . 109.5 ?
    C18 C17 C10 . . 128.00(11) ?
    C18 C17 S2 . . 111.58(9) ?
    C10 C17 S2 . . 120.36(8) ?
    C17 C18 C19 . . 111.02(11) ?
    C17 C18 C21 . . 125.73(11) ?
    C19 C18 C21 . . 123.22(10) ?
    C20 C19 C18 . . 114.97(11) ?
    C20 C19 H19 . . 122.5 ?
    C18 C19 H19 . . 122.5 ?
    C19 C20 B2 . . 125.70(11) ?
    C19 C20 S2 . . 109.71(9) ?
    B2 C20 S2 . . 124.59(9) ?
    C18 C21 C22 . . 112.57(10) ?
    C18 C21 H21A . . 109.1 ?
    C22 C21 H21A . . 109.1 ?
    C18 C21 H21B . . 109.1 ?
    C22 C21 H21B . . 109.1 ?
    H21A C21 H21B . . 107.8 ?
    C21 C22 C23 . . 113.81(11) ?
    C21 C22 H22A . . 108.8 ?
    C23 C22 H22A . . 108.8 ?
    C21 C22 H22B . . 108.8 ?
    C23 C22 H22B . . 108.8 ?
    H22A C22 H22B . . 107.7 ?
    C24 C23 C22 . . 114.17(12) ?
    C24 C23 H23A . . 108.7 ?
    C22 C23 H23A . . 108.7 ?
    C24 C23 H23B . . 108.7 ?
    C22 C23 H23B . . 108.7 ?
    H23A C23 H23B . . 107.6 ?
    C23 C24 C25 . . 113.38(12) ?
    C23 C24 H24A . . 108.9 ?
    C25 C24 H24A . . 108.9 ?
    C23 C24 H24B . . 108.9 ?
    C25 C24 H24B . . 108.9 ?
    H24A C24 H24B . . 107.7 ?
    C26 C25 C24 . . 113.00(12) ?
    C26 C25 H25A . . 109.0 ?
    C24 C25 H25A . . 109.0 ?
    C26 C25 H25B . . 109.0 ?
    C24 C25 H25B . . 109.0 ?
    H25A C25 H25B . . 107.8 ?
    C25 C26 H26A . . 109.5 ?
    C25 C26 H26B . . 109.5 ?
    H26A C26 H26B . . 109.5 ?
    C25 C26 H26C . . 109.5 ?
    H26A C26 H26C . . 109.5 ?
    H26B C26 H26C . . 109.5 ?
    O3 C27 C29 . . 109.17(12) ?
    O3 C27 C30 . . 105.59(11) ?
    C29 C27 C30 . . 110.59(14) ?
    O3 C27 C28 . . 103.03(10) ?
    C29 C27 C28 . . 115.76(12) ?
    C30 C27 C28 . . 111.90(12) ?
    O4 C28 C31 . . 108.74(11) ?
    O4 C28 C32 . . 106.37(11) ?
    C31 C28 C32 . . 110.03(12) ?
    O4 C28 C27 . . 102.50(9) ?
    C31 C28 C27 . . 115.23(12) ?
    C32 C28 C27 . . 113.25(12) ?
    C27 C29 H29A . . 109.5 ?
    C27 C29 H29B . . 109.5 ?
    H29A C29 H29B . . 109.5 ?
    C27 C29 H29C . . 109.5 ?
    H29A C29 H29C . . 109.5 ?
    H29B C29 H29C . . 109.5 ?
    C27 C30 H30A . . 109.5 ?
    C27 C30 H30B . . 109.5 ?
    H30A C30 H30B . . 109.5 ?
    C27 C30 H30C . . 109.5 ?
    H30A C30 H30C . . 109.5 ?
    H30B C30 H30C . . 109.5 ?
    C28 C31 H31A . . 109.5 ?
    C28 C31 H31B . . 109.5 ?
    H31A C31 H31B . . 109.5 ?
    C28 C31 H31C . . 109.5 ?
    H31A C31 H31C . . 109.5 ?
    H31B C31 H31C . . 109.5 ?
    C28 C32 H32A . . 109.5 ?
    C28 C32 H32B . . 109.5 ?
    H32A C32 H32B . . 109.5 ?
    C28 C32 H32C . . 109.5 ?
    H32A C32 H32C . . 109.5 ?
    H32B C32 H32C . . 109.5 ?
    B1 O1 C2 . . 106.83(9) ?
    B1 O2 C5 . . 106.36(9) ?
    B2 O3 C27 . . 106.50(10) ?
    B2 O4 C28 . . 107.21(10) ?
    C10 S1 C7 . . 92.91(6) ?
    C20 S2 C17 . . 92.72(6) ?
loop_
    _geom_torsion_atom_site_label_1
    _geom_torsion_atom_site_label_2
    _geom_torsion_atom_site_label_3
    _geom_torsion_atom_site_label_4
    _geom_torsion_site_symmetry_1
    _geom_torsion_site_symmetry_2
    _geom_torsion_site_symmetry_3
    _geom_torsion_site_symmetry_4
    _geom_torsion
    _geom_torsion_publ_flag
    O1 C2 C5 O2 . . . . -28.30(11) ?
    C1 C2 C5 O2 . . . . -145.90(11) ?
    C3 C2 C5 O2 . . . . 85.67(12) ?
    O1 C2 C5 C6 . . . . -145.95(11) ?
    C1 C2 C5 C6 . . . . 96.45(14) ?
    C3 C2 C5 C6 . . . . -31.98(15) ?
    O1 C2 C5 C4 . . . . 86.04(12) ?
    C1 C2 C5 C4 . . . . -31.56(15) ?
    C3 C2 C5 C4 . . . . -159.99(11) ?
    O2 B1 C7 C8 . . . . 3.4(2) ?
    O1 B1 C7 C8 . . . . -176.39(12) ?
    O2 B1 C7 S1 . . . . -177.69(10) ?
    O1 B1 C7 S1 . . . . 2.55(17) ?
    B1 C7 C8 C9 . . . . 178.53(12) ?
    S1 C7 C8 C9 . . . . -0.50(14) ?
    C7 C8 C9 C10 . . . . 0.85(15) ?
    C7 C8 C9 C11 . . . . -175.73(11) ?
    C8 C9 C10 C17 . . . . 177.90(11) ?
    C11 C9 C10 C17 . . . . -5.45(19) ?
    C8 C9 C10 S1 . . . . -0.80(13) ?
    C11 C9 C10 S1 . . . . 175.85(9) ?
    C10 C9 C11 C12 . . . . -77.10(15) ?
    C8 C9 C11 C12 . . . . 99.07(14) ?
    C9 C11 C12 C13 . . . . -72.44(14) ?
    C11 C12 C13 C14 . . . . 169.15(11) ?
    C12 C13 C14 C15 . . . . 165.11(12) ?
    C13 C14 C15 C16 . . . . 176.88(13) ?
    C9 C10 C17 C18 . . . . -68.23(18) ?
    S1 C10 C17 C18 . . . . 110.38(13) ?
    C9 C10 C17 S2 . . . . 114.69(12) ?
    S1 C10 C17 S2 . . . . -66.71(12) ?
    C10 C17 C18 C19 . . . . -177.50(11) ?
    S2 C17 C18 C19 . . . . -0.21(13) ?
    C10 C17 C18 C21 . . . . 0.4(2) ?
    S2 C17 C18 C21 . . . . 177.72(10) ?
    C17 C18 C19 C20 . . . . 0.33(15) ?
    C21 C18 C19 C20 . . . . -177.65(11) ?
    C18 C19 C20 B2 . . . . 179.11(11) ?
    C18 C19 C20 S2 . . . . -0.30(14) ?
    O4 B2 C20 C19 . . . . 15.00(19) ?
    O3 B2 C20 C19 . . . . -163.37(13) ?
    O4 B2 C20 S2 . . . . -165.68(10) ?
    O3 B2 C20 S2 . . . . 15.95(18) ?
    C17 C18 C21 C22 . . . . -121.33(14) ?
    C19 C18 C21 C22 . . . . 56.35(16) ?
    C18 C21 C22 C23 . . . . -167.13(12) ?
    C21 C22 C23 C24 . . . . -66.75(18) ?
    C22 C23 C24 C25 . . . . -177.15(12) ?
    C23 C24 C25 C26 . . . . -71.53(17) ?
    O3 C27 C28 O4 . . . . 25.36(13) ?
    C29 C27 C28 O4 . . . . 144.44(12) ?
    C30 C27 C28 O4 . . . . -87.62(13) ?
    O3 C27 C28 C31 . . . . 143.28(12) ?
    C29 C27 C28 C31 . . . . -97.64(16) ?
    C30 C27 C28 C31 . . . . 30.30(17) ?
    O3 C27 C28 C32 . . . . -88.81(13) ?
    C29 C27 C28 C32 . . . . 30.27(17) ?
    C30 C27 C28 C32 . . . . 158.21(12) ?
    O2 B1 O1 C2 . . . . -9.18(14) ?
    C7 B1 O1 C2 . . . . 170.61(11) ?
    C1 C2 O1 B1 . . . . 145.43(12) ?
    C3 C2 O1 B1 . . . . -95.90(12) ?
    C5 C2 O1 B1 . . . . 23.08(12) ?
    O1 B1 O2 C5 . . . . -10.37(14) ?
    C7 B1 O2 C5 . . . . 169.85(11) ?
    C6 C5 O2 B1 . . . . 145.86(11) ?
    C4 C5 O2 B1 . . . . -95.37(12) ?
    C2 C5 O2 B1 . . . . 23.82(12) ?
    O4 B2 O3 C27 . . . . 9.09(15) ?
    C20 B2 O3 C27 . . . . -172.44(12) ?
    C29 C27 O3 B2 . . . . -144.77(13) ?
    C30 C27 O3 B2 . . . . 96.31(13) ?
    C28 C27 O3 B2 . . . . -21.22(13) ?
    O3 B2 O4 C28 . . . . 8.41(15) ?
    C20 B2 O4 C28 . . . . -170.13(11) ?
    C31 C28 O4 B2 . . . . -143.23(12) ?
    C32 C28 O4 B2 . . . . 98.31(13) ?
    C27 C28 O4 B2 . . . . -20.80(13) ?
    C9 C10 S1 C7 . . . . 0.46(9) ?
    C17 C10 S1 C7 . . . . -178.37(10) ?
    C8 C7 S1 C10 . . . . 0.02(10) ?
    B1 C7 S1 C10 . . . . -179.12(10) ?
    C19 C20 S2 C17 . . . . 0.15(10) ?
    B2 C20 S2 C17 . . . . -179.27(11) ?
    C18 C17 S2 C20 . . . . 0.04(9) ?
    C10 C17 S2 C20 . . . . 177.57(10) ?
loop_
    _geom_hbond_atom_site_label_D
    _geom_hbond_atom_site_label_H
    _geom_hbond_atom_site_label_A
    _geom_hbond_site_symmetry_A
    _geom_hbond_distance_DH
    _geom_hbond_distance_HA
    _geom_hbond_distance_DA
    _geom_hbond_angle_DHA
    C30 H30C O1 1_455 0.98 2.53 3.2984(18) 135.6
data_global
_journal_date_recd_electronic     2011-11-12
_journal_date_accepted     2011-11-27
_journal_name_full     'Acta Crystallographica, Section E'
_journal_year     2011
_journal_volume     67
_journal_issue     12
_journal_page_first     o3512
_journal_page_last     o3512
_journal_paper_category     QO
_journal_paper_doi     10.1107/S1600536811050938
_journal_coeditor_code     CV5202
_publ_contact_author_name     'Huang, Lin'
_publ_contact_author_address
;
Department of Chemistry and Biology,
Xiangfan University, Xiangfan 441053,
People's Republic of China
;
_publ_contact_author_email     hlwork02@126.com
_publ_contact_author_fax     ?
_publ_contact_author_phone     ?
_publ_section_title
;\
2,2'-(3,3'-Dihexyl-2,2'-bithiophene-5,5'-diyl)bis(4,4,5,5-tetramethyl-1,3,2-\
dioxaborolane)
;
loop_
    _publ_author_name
    _publ_author_address
    'Huang, Lin'
; Department of Chemistry and Biology,
Xiangfan University, Xiangfan 441053,
People's Republic of China
;
    'Li, Huisheng'
; Department of Chemistry and Biology,
Xiangfan University, Xiangfan 441053,
People's Republic of China
;
