# Supplementary material for: 2,2′-(3,3′-Dihexyl-2,2′-bithio­phene-5,5′-di­yl)bis­(4,4,5,5-tetra­methyl-1,3,2-dioxaborolane)
Source: Acta Crystallogr Sect E Struct Rep Online. 2011 Nov 30;67(Pt 12):o3512. doi: 10.1107/S1600536811050938 (PMC3239133; doi:10.1107/S1600536811050938)
Supplement: Supplementary file 2 [file e-67-o3512-Isup2.hkl]

# 
# h,k,l, Fc-squared, Fo-squared, sigma(Fo-squared) and status flag 
# 
data_I
_shelx_title ' mo_111108e_0m in P2(1)/c' 
_shelx_refln_list_code          4 
_shelx_F_calc_maximum      235.73 
_exptl_crystal_F_000      1272.00 
_reflns_d_resolution_high  0.7107 
 
loop_ 
 _symmetry_equiv_pos_as_xyz 
 'x, y, z' 
 '-x, y+1/2, -z+1/2' 
 '-x, -y, -z' 
 'x, -y-1/2, z-1/2' 
 
_cell_length_a    11.5004 
_cell_length_b    13.6992 
_cell_length_c    21.2999 
_cell_angle_alpha  90.000 
_cell_angle_beta   91.065 
_cell_angle_gamma  90.000 
 
_shelx_F_squared_multiplier     1.000 
 
loop_ 
 _refln_index_h 
 _refln_index_k 
 _refln_index_l 
 _refln_F_squared_calc 
 _refln_F_squared_meas 
 _refln_F_squared_sigma 
 _refln_observed_status 
   1   0   0       62.22       41.09      2.28 o 
   2   0   0    21338.88    21446.60    542.11 o 
   3   0   0     4817.02     4823.67    116.98 o 
   5   0   0     3388.75     3793.66     93.02 o 
   6   0   0       41.49       46.79      4.57 o 
   7   0   0      316.61      307.58     10.84 o 
   8   0   0      605.58      528.99     17.12 o 
  10   0   0     2703.73     2847.53     82.74 o 
  11   0   0      270.06      296.17     23.97 o 
  12   0   0      692.27      762.38     35.95 o 
  13   0   0     1073.55     1062.54     45.08 o 
  14   0   0      790.13      753.82     39.37 o 
  15   0   0       19.45        5.14     17.69 o 
  16   0   0       61.77       63.91     22.26 o 
   1   1   0     2023.83     1749.66    271.63 o 
   2   1   0     6338.40     6837.49    166.06 o 
   3   1   0        5.85        3.60      3.14 o 
   4   1   0      935.22      931.03     26.54 o 
   5   1   0       16.62        7.47      1.65 o 
   6   1   0      453.80      547.61     14.44 o 
   7   1   0      153.68      159.39      5.43 o 
   8   1   0       37.38       31.33      2.99 o 
   9   1   0      906.30      357.22     19.97 o 
  10   1   0        0.62        0.00      3.99 o 
  11   1   0     1313.62     1347.46     34.08 o 
  12   1   0       62.21       75.68     11.28 o 
  13   1   0      252.19      219.22     16.93 o 
  14   1   0      268.66      269.58     19.95 o 
  15   1   0        1.86        0.00     12.30 o 
  16   1   0       52.62       40.58     14.91 o 
   0   2   0     1542.65     1663.31     58.94 o 
   1   2   0    27504.56    28696.30    649.43 o 
   2   2   0     5919.00     6273.14    108.53 o 
   3   2   0      666.18      793.75     18.83 o 
   4   2   0      930.02      853.65     17.79 o 
   5   2   0     4469.15     4396.10     78.23 o 
   6   2   0      228.69      244.98      6.28 o 
   7   2   0      874.76      844.24     13.21 o 
   8   2   0       41.57       38.41      3.48 o 
   9   2   0      373.10      317.02     11.66 o 
  10   2   0       11.46       34.68      8.91 o 
  11   2   0       42.92       38.69      9.73 o 
  12   2   0       82.89       60.05     11.05 o 
  13   2   0      230.54      242.34     18.26 o 
  14   2   0       76.56       62.09     13.07 o 
  15   2   0       36.06       38.38     14.55 o 
  16   2   0        0.05        0.00     14.84 o 
   1   3   0    12433.13    13474.04    131.21 o 
   2   3   0      517.32      581.80      8.33 o 
   3   3   0     4802.68     5036.74    124.63 o 
   4   3   0     1072.40     1206.69     24.12 o 
   5   3   0      412.05      560.36     13.85 o 
   6   3   0        8.44       22.64      7.99 o 
   7   3   0     9847.81     9998.50    175.27 o 
   8   3   0      229.88      248.65     10.42 o 
   9   3   0     1023.06      929.25     40.83 o 
  10   3   0     1009.92     1098.78     21.80 o 
  11   3   0      863.93      789.38     18.26 o 
  12   3   0      492.61      429.82     19.66 o 
  13   3   0      258.88      272.82     18.04 o 
  14   3   0      375.17      380.87     21.52 o 
  15   3   0        0.36        0.00     12.07 o 
   0   4   0     1508.89     1205.68     17.80 o 
   1   4   0     3038.11     2792.52     27.78 o 
   2   4   0      157.07       85.25      2.92 o 
   3   4   0       32.66       84.88      3.30 o 
   4   4   0      324.57      284.59      7.71 o 
   5   4   0     1228.71     1211.56     25.10 o 
   6   4   0      358.20      357.96     11.72 o 
   7   4   0        3.19       11.01      4.24 o 
   8   4   0      497.97      496.78     15.19 o 
   9   4   0     2415.67     2382.81     47.77 o 
  10   4   0      274.55      280.18     10.67 o 
  11   4   0      492.08      511.56     14.47 o 
  12   4   0      469.96      453.47     20.23 o 
  13   4   0       65.81       46.77     11.10 o 
  14   4   0       89.64       60.95     13.00 o 
  15   4   0       57.14       47.51     13.56 o 
   1   5   0      388.08      391.38      5.86 o 
   2   5   0     1689.35     1455.75     16.80 o 
   3   5   0     1301.87     1476.35     23.06 o 
   4   5   0     2299.39     2476.16     32.16 o 
   5   5   0      884.43     1000.22     18.02 o 
   6   5   0     1053.16     1095.32     24.62 o 
   7   5   0      668.86      639.19     17.39 o 
   8   5   0     4487.75     4433.86     82.21 o 
   9   5   0       66.80       66.24      8.27 o 
  10   5   0        3.03        0.00      4.83 o 
  11   5   0       96.89      104.75      7.42 o 
  12   5   0       17.00        6.79      5.44 o 
  13   5   0        6.09        9.67      9.59 o 
  14   5   0      176.03      149.75     18.83 o 
  15   5   0       86.33       65.15     17.98 o 
   0   6   0    10961.14    11348.08    188.62 o 
   1   6   0     3738.88     3887.38     38.70 o 
   2   6   0     3853.69     4013.83     40.02 o 
   3   6   0      807.66      753.58     13.60 o 
   4   6   0     2028.54     2209.83     29.24 o 
   5   6   0       20.91       22.58      3.75 o 
   6   6   0     5222.12     5521.35     81.47 o 
   7   6   0     1261.26     1354.95     29.82 o 
   8   6   0      101.65      116.54      9.07 o 
   9   6   0       55.42       59.86      8.27 o 
  10   6   0      716.82      641.38     19.41 o 
  11   6   0      909.29      975.99     25.91 o 
  12   6   0        1.13        0.00      6.10 o 
  13   6   0        9.52        2.38      9.82 o 
  14   6   0      165.66      142.34     15.08 o 
  15   6   0       54.82       53.07     13.57 o 
   1   7   0     1537.99     1703.61     19.92 o 
   2   7   0     4306.27     4605.83     58.18 o 
   3   7   0     1283.92     1273.37     14.32 o 
   4   7   0       44.87       35.81      2.48 o 
   5   7   0       28.76       20.35      2.80 o 
   6   7   0     1493.36     1560.85     27.19 o 
   7   7   0      360.76      421.65     14.77 o 
   8   7   0        4.06        0.00     10.27 o 
   9   7   0      333.30      340.67     14.04 o 
  10   7   0      264.91      251.12     12.96 o 
  11   7   0      513.26      537.17     20.54 o 
  12   7   0      686.94      696.85     18.14 o 
  13   7   0        1.21        0.00      5.79 o 
  14   7   0       11.30        6.32     10.54 o 
  15   7   0      111.16      113.87     19.97 o 
   0   8   0      866.86      983.92     21.28 o 
   1   8   0     3531.08     3789.75     48.76 o 
   2   8   0      237.08      245.30     13.03 o 
   3   8   0      296.31      334.77      7.21 o 
   4   8   0       14.18       19.16      3.62 o 
   5   8   0     6870.07     7252.81    103.09 o 
   6   8   0      679.40      559.96     14.08 o 
   7   8   0     2786.25     2573.04     41.91 o 
   8   8   0     1149.14     1125.50     27.22 o 
   9   8   0     1262.10     1198.79     29.39 o 
  10   8   0       38.08       24.46     11.98 o 
  11   8   0     1188.78     1221.47     30.54 o 
  12   8   0       67.28       51.45      8.57 o 
  13   8   0       48.11       49.23      7.69 o 
  14   8   0        6.76        4.89     16.26 o 
   1   9   0      759.51      707.42      9.37 o 
   2   9   0       80.15       70.35      3.24 o 
   3   9   0      568.83      547.00      8.05 o 
   4   9   0      226.88      217.97      7.01 o 
   5   9   0      277.73      274.93      9.69 o 
   6   9   0        0.13        0.00      3.66 o 
   7   9   0     1186.23     1143.03     22.61 o 
   8   9   0       10.26       12.00      6.07 o 
   9   9   0       27.57       13.86      6.58 o 
  10   9   0        0.36        0.59      7.70 o 
  11   9   0        0.11        0.00      6.22 o 
  12   9   0        4.56       10.78      9.99 o 
  13   9   0        1.00        0.00      7.71 o 
  14   9   0      119.81      120.10     14.26 o 
   0  10   0     2463.01     2565.22     38.53 o 
   1  10   0      813.18      853.16     11.03 o 
   2  10   0       25.77       28.37      2.79 o 
   3  10   0        2.04        2.63      2.40 o 
   4  10   0       39.22       52.01      3.31 o 
   5  10   0      220.52      204.77      7.79 o 
   6  10   0      472.86      454.37     10.64 o 
   7  10   0        1.26        0.60      4.05 o 
   8  10   0      301.03      305.26      9.77 o 
   9  10   0      102.38      117.13      9.92 o 
  10  10   0      486.03      511.20     18.78 o 
  11  10   0      390.52      379.54     16.85 o 
  12  10   0      402.41      474.10     19.74 o 
  13  10   0      120.97      117.86     11.82 o 
   1  11   0      251.86      242.56      5.83 o 
   2  11   0     3372.28     3419.97     35.73 o 
   3  11   0      544.83      529.46      8.55 o 
   4  11   0      199.29      193.87      6.53 o 
   5  11   0       21.62       22.56      4.35 o 
   6  11   0        0.28        0.00      3.97 o 
   7  11   0      354.88      338.33      9.91 o 
   8  11   0      880.11      899.27     16.89 o 
   9  11   0      178.39      174.24      9.42 o 
  10  11   0        7.64        3.35      5.34 o 
  11  11   0      407.63      419.53     14.04 o 
  12  11   0      563.77      572.87     16.77 o 
  13  11   0       96.94       93.18     20.54 o 
   0  12   0     1642.25     1724.61     28.02 o 
   1  12   0      460.74      522.45      8.58 o 
   2  12   0      141.06      146.18      5.18 o 
   3  12   0      102.44      119.31      4.92 o 
   4  12   0       16.88       14.34      3.80 o 
   5  12   0      358.88      383.70     10.14 o 
   6  12   0       19.53       20.72      4.80 o 
   7  12   0      398.17      411.22     15.40 o 
   8  12   0        2.58        0.00      4.52 o 
   9  12   0      219.97      240.15     13.93 o 
  10  12   0      475.58      506.68     19.46 o 
  11  12   0       72.04       60.62      9.68 o 
  12  12   0      162.66      171.31     13.82 o 
   1  13   0      384.24      392.71      9.97 o 
   2  13   0      282.17      318.33      9.78 o 
   3  13   0      393.61      377.71     12.42 o 
   4  13   0      144.70      106.28      7.89 o 
   5  13   0        0.45        0.00      5.37 o 
   6  13   0      136.83      170.50     23.78 o 
   7  13   0       83.36       70.11     15.45 o 
   8  13   0      259.57      280.38     12.42 o 
   9  13   0      371.91      403.55     17.68 o 
  10  13   0      292.66      310.94     16.85 o 
  11  13   0        0.02       31.07     15.41 o 
   0  14   0      386.84      375.94     14.53 o 
   1  14   0      102.51      107.35      6.32 o 
   2  14   0       28.20       37.20      4.72 o 
   3  14   0      358.66      355.51     12.50 o 
   4  14   0      443.33      443.71     14.19 o 
   5  14   0     1245.17     1243.47     35.65 o 
   6  14   0      101.11      116.21     12.46 o 
   7  14   0        4.34        8.73      6.26 o 
   8  14   0      150.74      150.91     16.60 o 
   9  14   0      265.75      296.82     16.31 o 
  10  14   0       17.75       30.55     19.97 o 
  11  14   0     1281.47     1404.23     40.80 o 
   1  15   0      688.61      721.75     14.83 o 
   2  15   0        6.95        6.07      5.74 o 
   3  15   0      192.15      186.41     10.22 o 
   4  15   0        6.24       17.28      6.26 o 
   5  15   0        1.34        8.34      6.02 o 
   6  15   0       97.80       88.46      8.65 o 
   7  15   0     1136.35     1193.27     26.37 o 
   8  15   0       19.02       29.40      8.27 o 
   9  15   0       39.67       40.02      9.50 o 
  10  15   0        4.93        8.13     23.68 o 
   0  16   0      992.10     1071.13     39.66 o 
   1  16   0        1.24        1.90      4.44 o 
   2  16   0        0.02        0.00      5.59 o 
   3  16   0       32.77       34.65      7.00 o 
   4  16   0      714.90      744.10     19.27 o 
   5  16   0        9.55        2.45     10.59 o 
   6  16   0      282.20      338.29     14.27 o 
   7  16   0       53.59       32.46      8.19 o 
   8  16   0      296.34      277.14     13.93 o 
   9  16   0      223.55      238.77     13.52 o 
   1  17   0       98.06      104.88     14.55 o 
   2  17   0       35.15       31.62      7.24 o 
   3  17   0      204.70      194.08     11.59 o 
   4  17   0      251.07      265.44     13.26 o 
   5  17   0        0.11        0.00      6.66 o 
   6  17   0       64.10       58.85      9.07 o 
   7  17   0       53.47       70.94     19.55 o 
   0  18   0      183.19      152.36     21.11 o 
   1  18   0      106.57       97.95      9.48 o 
   2  18   0      319.53      331.16     14.27 o 
   3  18   0        0.07        0.19      6.87 o 
   4  18   0      495.41      540.59     17.70 o 
   5  18   0       19.92       19.57      8.13 o 
   1  19   0        1.60        0.00     11.70 o 
   2  19   0      136.05      152.51     11.14 o 
 -16   1   1      806.64      853.41     32.88 o 
 -15   1   1      194.02      197.74     17.95 o 
 -14   1   1      264.79      276.96     19.76 o 
 -13   1   1       53.21       45.57     11.68 o 
 -12   1   1      101.49       98.95     13.41 o 
 -11   1   1      142.42      160.19     28.82 o 
 -10   1   1     1158.95     1145.49     22.34 o 
  -9   1   1      367.90      355.39     10.69 o 
  -8   1   1      156.90      183.47      9.42 o 
  -7   1   1      132.73      138.49      7.76 o 
  -6   1   1     1214.69     1186.05     19.01 o 
  -5   1   1      247.12      286.23      7.07 o 
  -4   1   1     4451.68     4406.72     89.02 o 
  -3   1   1      755.81      756.63     14.32 o 
  -2   1   1     2325.38     2155.80     91.89 o 
  -1   1   1       29.13       47.70      1.56 o 
   0   1   1     7775.40     7959.46    109.49 o 
   1   1   1     1166.28     1218.04     15.26 o 
   2   1   1     6499.82     7263.77    125.49 o 
   3   1   1     3232.83     3214.26     45.76 o 
   4   1   1      429.19      438.23      7.86 o 
   5   1   1     1796.42     1932.93     28.80 o 
   6   1   1      149.12      102.92      3.40 o 
   7   1   1     1567.05     1602.02     22.08 o 
   8   1   1      132.31      126.57      5.05 o 
   9   1   1     1128.48     1253.32     31.10 o 
  10   1   1       69.98       63.80      6.08 o 
  11   1   1      359.91      378.45     18.10 o 
  12   1   1      120.28       96.68     12.30 o 
  13   1   1     1567.71     1567.24     40.55 o 
  14   1   1       51.69       45.82     15.69 o 
  15   1   1       84.81       96.89     15.50 o 
  16   1   1      195.92      168.11     18.56 o 
 -16   2   1       25.66        2.01     13.88 o 
 -15   2   1      147.15      150.98     16.65 o 
 -14   2   1       97.88       92.10     21.68 o 
 -13   2   1      521.22      575.42     23.58 o 
 -12   2   1       86.45       64.76     11.28 o 
 -11   2   1      217.23      238.77     15.75 o 
 -10   2   1        0.74        0.00      6.12 o 
  -9   2   1      794.33      753.19     34.52 o 
  -8   2   1      304.47      313.96     13.07 o 
  -7   2   1     2463.54     2383.62     36.16 o 
  -6   2   1      693.85      763.40     15.53 o 
  -5   2   1      475.12      444.50     17.40 o 
  -4   2   1      333.97      353.59      7.86 o 
  -3   2   1     5013.49     5165.64    105.57 o 
  -2   2   1     9145.84     9453.65    113.59 o 
  -1   2   1     3817.31     3933.68     54.23 o 
   0   2   1     2781.28     2997.59     31.76 o 
   1   2   1     4901.60     5274.53     61.69 o 
   2   2   1    40859.19    43005.18    740.18 o 
   3   2   1      238.99      275.05      7.92 o 
   4   2   1       94.83       72.62      4.40 o 
   5   2   1      795.58      816.74     17.54 o 
   6   2   1     1850.79     1801.19     27.40 o 
   7   2   1       92.25       93.02      4.45 o 
   8   2   1      231.17      234.51      6.99 o 
   9   2   1        0.82        0.00      2.75 o 
  10   2   1     8035.81     8014.13    117.74 o 
  11   2   1      417.73      413.75     18.44 o 
  12   2   1       23.39       14.06     10.56 o 
  13   2   1      262.88      260.51     20.26 o 
  14   2   1      317.10      334.19     20.57 o 
  15   2   1      120.45       95.85     15.50 o 
  16   2   1      111.16       94.06     16.48 o 
 -15   3   1        1.30        0.00     11.92 o 
 -14   3   1        0.02       10.04     11.52 o 
 -13   3   1      141.87      125.27     13.48 o 
 -12   3   1       11.48        8.44      9.73 o 
 -11   3   1      436.96      411.45     12.98 o 
 -10   3   1        4.61        3.47      4.63 o 
  -9   3   1     2566.23     2605.43     63.52 o 
  -8   3   1     1522.52     1559.87     32.16 o 
  -7   3   1     1239.85     1306.38     27.94 o 
  -6   3   1      319.85      398.31     11.61 o 
  -5   3   1     2986.49     3187.46    161.78 o 
  -4   3   1      138.36      224.59     36.24 o 
  -3   3   1      229.93      204.29      7.83 o 
  -2   3   1     1917.83     2210.60     31.32 o 
  -1   3   1    11189.19    11449.33    120.77 o 
   0   3   1     8739.46     8786.60     92.55 o 
   1   3   1     8631.70     8754.04     92.02 o 
   2   3   1    17595.99    17956.12   1134.76 o 
   3   3   1      128.63      187.04      6.82 o 
   4   3   1     2828.73     3501.47     62.91 o 
   5   3   1     1615.98     1957.24     37.24 o 
   6   3   1      836.03      938.36     20.69 o 
   7   3   1      387.56      420.23     27.96 o 
   8   3   1      150.32      158.28      8.29 o 
   9   3   1      788.51      739.56     21.11 o 
  10   3   1     1075.76      988.89     20.22 o 
  11   3   1        6.71        6.11      4.37 o 
  12   3   1     1031.96     1065.47     30.41 o 
  13   3   1       90.71       83.63     19.12 o 
  14   3   1      389.18      395.19     21.74 o 
  15   3   1        5.34        9.92     12.74 o 
 -15   4   1        5.54        2.78     13.98 o 
 -14   4   1      106.51      129.15     14.86 o 
 -13   4   1       35.25       31.17     11.10 o 
 -12   4   1     1066.46     1131.36     31.63 o 
 -11   4   1     1652.56     1664.88     30.81 o 
 -10   4   1       56.58       60.78      6.14 o 
  -9   4   1     1898.16     1949.00     40.46 o 
  -8   4   1      108.52      138.57     25.11 o 
  -7   4   1     1290.11     1288.30     27.94 o 
  -6   4   1     1806.18     1773.00     35.40 o 
  -5   4   1       64.15       90.87      6.12 o 
  -4   4   1       13.71       29.80      4.01 o 
  -3   4   1       62.47       50.58      4.88 o 
  -2   4   1     1120.89     1111.97     17.48 o 
  -1   4   1     1049.99      937.99     10.18 o 
   0   4   1      129.18       75.53      2.15 o 
   1   4   1      118.35      115.30      3.02 o 
   2   4   1     2061.21     2360.24     28.65 o 
   3   4   1     2355.58     2519.62     36.73 o 
   4   4   1      393.31      353.05     10.12 o 
   5   4   1      168.32      165.81      7.41 o 
   6   4   1     2020.17     2125.89     41.24 o 
   7   4   1      352.98      337.99     12.01 o 
   8   4   1       20.75       13.81      7.70 o 
   9   4   1       55.45       51.71      6.26 o 
  10   4   1      579.69      521.38     13.83 o 
  11   4   1      267.38      255.14     10.58 o 
  12   4   1      427.86      471.24     20.39 o 
  13   4   1      832.79      837.91     27.76 o 
  14   4   1      115.21       95.87     13.71 o 
  15   4   1        3.03        0.00     11.65 o 
 -15   5   1      237.28      259.42     19.09 o 
 -14   5   1        6.01        0.00     10.66 o 
 -13   5   1      686.48      662.71     24.70 o 
 -12   5   1      118.57      142.16      9.13 o 
 -11   5   1        1.20        1.84      4.75 o 
 -10   5   1      732.45      709.68     20.42 o 
  -9   5   1      240.66      296.33     12.70 o 
  -8   5   1      938.43      762.50     20.29 o 
  -7   5   1      105.93      133.47      8.29 o 
  -6   5   1     1921.33     2275.68     44.30 o 
  -5   5   1     5028.78     5248.25     76.97 o 
  -4   5   1      246.18      258.20      4.95 o 
  -3   5   1       64.67       92.74      5.18 o 
  -2   5   1        7.02        3.90      1.25 o 
  -1   5   1     1919.69     1828.60     20.51 o 
   0   5   1     1929.57     1803.62     18.62 o 
   1   5   1     1071.88     1094.10     13.02 o 
   2   5   1      368.86      405.60      5.96 o 
   3   5   1     8803.27     9652.27    136.58 o 
   4   5   1     5070.99     5158.23     75.11 o 
   5   5   1      163.21      205.65     10.31 o 
   6   5   1        5.93       16.24      4.21 o 
   7   5   1     1004.97     1065.23     24.52 o 
   8   5   1     1395.45     1369.73     30.38 o 
   9   5   1      934.98      994.80     24.54 o 
  10   5   1       56.24       53.14      6.68 o 
  11   5   1      798.39      777.89     18.24 o 
  12   5   1       25.33       30.98      5.89 o 
  13   5   1        4.54        7.32      9.82 o 
  14   5   1        7.60        9.58     11.19 o 
  15   5   1       36.74       31.70     13.15 o 
 -15   6   1       72.99       60.58     13.71 o 
 -14   6   1       66.17       71.98     13.02 o 
 -13   6   1        0.07        0.00      9.82 o 
 -12   6   1      930.09      943.41     21.53 o 
 -11   6   1     1343.12     1264.41     27.27 o 
 -10   6   1       72.04       53.84      7.48 o 
  -9   6   1        0.91        0.00      9.70 o 
  -8   6   1     5851.47     5926.43    107.87 o 
  -7   6   1      547.14      605.93     17.26 o 
  -6   6   1     1678.27     1646.74     34.18 o 
  -5   6   1      955.83      971.47     14.60 o 
  -4   6   1      393.39      345.93      6.08 o 
  -3   6   1     2990.63     3037.48    105.69 o 
  -2   6   1      836.43      699.69      9.37 o 
  -1   6   1      143.30      196.03      3.85 o 
   0   6   1     1272.44     1297.22     17.08 o 
   1   6   1     3018.32     2577.43     26.26 o 
   2   6   1     2216.25     2268.46     25.92 o 
   3   6   1     5369.70     5685.70    173.77 o 
   4   6   1        0.17        3.63      1.79 o 
   5   6   1      369.07      313.72      9.11 o 
   6   6   1      338.76      385.76     10.95 o 
   7   6   1     2375.30     2552.59     49.91 o 
   8   6   1      264.87      216.92     11.41 o 
   9   6   1       24.00       34.15      5.75 o 
  10   6   1      162.23      138.82     10.20 o 
  11   6   1     1918.24     1993.18     43.06 o 
  12   6   1      126.63      125.89      8.55 o 
  13   6   1       43.13       56.74     11.19 o 
  14   6   1        8.53        0.23     10.45 o 
  15   6   1      881.99      871.81     37.95 o 
 -15   7   1       25.74        8.50     12.45 o 
 -14   7   1       27.22       32.41     15.41 o 
 -13   7   1        0.02        0.00      5.85 o 
 -12   7   1       98.09       93.83      7.98 o 
 -11   7   1      769.93      831.49     24.54 o 
 -10   7   1      206.95      203.96     11.98 o 
  -9   7   1     1707.01     1619.85     35.91 o 
  -8   7   1      205.75      211.69     11.31 o 
  -7   7   1      982.73      972.83     23.96 o 
  -6   7   1      255.14      232.84      9.29 o 
  -5   7   1     1737.14     1879.53     25.81 o 
  -4   7   1      806.95      696.05     11.57 o 
  -3   7   1     1969.56     2158.71     25.36 o 
  -2   7   1      834.23      729.72     11.52 o 
  -1   7   1      193.94      195.96      5.27 o 
   0   7   1     4062.50     3942.02     43.86 o 
   1   7   1      736.78      738.55     11.41 o 
   2   7   1     1476.75     1790.18     21.23 o 
   3   7   1      145.48      123.50      4.37 o 
   4   7   1        0.87        0.00      1.74 o 
   5   7   1      616.32      622.10     14.00 o 
   6   7   1      356.47      381.29     14.10 o 
   7   7   1        3.90        9.45      5.19 o 
   8   7   1      810.86      741.14     20.57 o 
   9   7   1      135.99      127.54      9.82 o 
  10   7   1        1.49        3.99      5.33 o 
  11   7   1        1.95        0.03      5.81 o 
  12   7   1        9.45       10.43      8.27 o 
  13   7   1      233.47      242.14     17.40 o 
  14   7   1       25.60       13.74     10.97 o 
  15   7   1       39.42       30.23     12.56 o 
 -14   8   1        3.99        5.73     10.87 o 
 -13   8   1      171.55      161.28     10.33 o 
 -12   8   1      877.14      854.12     25.22 o 
 -11   8   1       25.96       29.28     12.84 o 
 -10   8   1       67.84       64.19      7.99 o 
  -9   8   1      425.75      427.16     16.14 o 
  -8   8   1      116.59       92.97      9.99 o 
  -7   8   1      754.28      689.13     16.16 o 
  -6   8   1     2036.25     2133.42     35.43 o 
  -5   8   1     1096.38     1170.96     17.19 o 
  -4   8   1     1389.30     1255.57     15.92 o 
  -3   8   1      166.04      171.72      6.16 o 
  -2   8   1       30.78       36.61      2.79 o 
  -1   8   1      365.51      287.65      5.48 o 
   0   8   1     4650.55     4952.11     54.86 o 
   1   8   1      235.57      274.48      5.09 o 
   2   8   1        1.03        0.00      2.29 o 
   3   8   1      252.04      226.76      5.66 o 
   4   8   1        0.54        1.76      1.40 o 
   5   8   1      155.81      162.01      8.05 o 
   6   8   1      533.56      486.21     12.84 o 
   7   8   1      173.41      134.51      8.12 o 
   8   8   1       17.21       13.73      5.66 o 
   9   8   1      803.37      800.25     22.21 o 
  10   8   1       15.90        7.88      5.78 o 
  11   8   1      156.11      192.72     12.55 o 
  12   8   1        0.59        4.95      6.33 o 
  13   8   1       28.42       22.80      6.59 o 
  14   8   1      172.11      177.69     15.90 o 
 -14   9   1       61.39       57.49     12.45 o 
 -13   9   1      170.77      198.32     11.99 o 
 -12   9   1       32.48       41.80      8.88 o 
 -11   9   1      510.37      469.94     30.24 o 
 -10   9   1        0.80        0.00      5.75 o 
  -9   9   1      479.36      467.55     17.14 o 
  -8   9   1     1159.87     1122.55     55.92 o 
  -7   9   1       73.67       68.80      6.65 o 
  -6   9   1     2129.24     2104.13     29.57 o 
  -5   9   1      683.80      678.43     12.30 o 
  -4   9   1     1689.54     1651.97     22.94 o 
  -3   9   1      597.09      568.90      8.30 o 
  -2   9   1        0.32        0.54      2.03 o 
  -1   9   1     3521.82     3662.80     41.71 o 
   0   9   1       21.88       19.01      2.62 o 
   1   9   1     1838.76     1986.57     23.98 o 
   2   9   1     1746.83     1904.33     20.74 o 
   3   9   1       28.75       25.48      2.62 o 
   4   9   1      857.33      765.93     12.94 o 
   5   9   1       17.72       21.22      5.40 o 
   6   9   1        9.21        4.83      3.96 o 
   7   9   1       86.55       70.72      5.43 o 
   8   9   1     2958.77     3106.65     63.34 o 
   9   9   1       81.86       86.34     17.98 o 
  10   9   1        6.83        0.00      7.42 o 
  11   9   1      129.38      121.90     10.45 o 
  12   9   1      389.82      349.78     16.89 o 
  13   9   1      228.85      238.65     25.68 o 
  14   9   1      208.46      224.10     24.54 o 
 -13  10   1       59.44       52.70     10.20 o 
 -12  10   1     1128.23     1159.03     31.60 o 
 -11  10   1       19.40       23.59     12.84 o 
 -10  10   1        0.94        2.65      6.17 o 
  -9  10   1      464.35      461.28     17.55 o 
  -8  10   1     1836.89     1816.68     31.18 o 
  -7  10   1      104.27       85.95      5.78 o 
  -6  10   1      121.80       87.64      5.58 o 
  -5  10   1      758.17      711.48     11.64 o 
  -4  10   1     1481.99     1412.13     16.63 o 
  -3  10   1      859.77      840.29     11.03 o 
  -2  10   1        9.98       21.14      2.81 o 
  -1  10   1      449.13      481.99      7.62 o 
   0  10   1      205.61      220.50      7.10 o 
   1  10   1     2627.85     2532.85     26.94 o 
   2  10   1     1420.96     1496.29     17.19 o 
   3  10   1      953.90      992.81     12.52 o 
   4  10   1      952.40     1003.50     12.79 o 
   5  10   1      479.71      530.52     11.43 o 
   6  10   1        9.28        7.93      4.21 o 
   7  10   1      400.87      433.41     10.93 o 
   8  10   1       58.93       62.84      5.82 o 
   9  10   1        0.71        0.00      6.18 o 
  10  10   1      262.13      287.08     14.46 o 
  11  10   1       31.12       34.68      7.99 o 
  12  10   1      138.15      139.00     11.82 o 
  13  10   1      117.75      134.51     12.10 o 
 -13  11   1      198.33      236.14     16.31 o 
 -12  11   1      343.03      397.85     18.76 o 
 -11  11   1      259.73      258.78     15.41 o 
 -10  11   1      165.69      162.61     11.70 o 
  -9  11   1      229.88      235.42     10.55 o 
  -8  11   1       43.20       46.57      5.47 o 
  -7  11   1      224.39      214.92      8.57 o 
  -6  11   1        2.37        6.39      4.15 o 
  -5  11   1     2499.07     2500.51     30.20 o 
  -4  11   1        0.97        2.01      3.51 o 
  -3  11   1      111.57      124.45      4.71 o 
  -2  11   1      171.87      161.01      7.32 o 
  -1  11   1      108.53      100.49      4.26 o 
   0  11   1      256.26      322.31      6.70 o 
   1  11   1      678.07      606.60      9.06 o 
   2  11   1      795.42      738.73     10.34 o 
   3  11   1      139.10      115.51      4.58 o 
   4  11   1      617.69      634.54     10.84 o 
   5  11   1      325.47      239.54      8.46 o 
   6  11   1      159.42      192.92      7.89 o 
   7  11   1      194.92      172.41      7.99 o 
   8  11   1      251.16      248.64      9.26 o 
   9  11   1      159.69      122.75     10.07 o 
  10  11   1       75.02       74.17      7.32 o 
  11  11   1      116.04      114.18      8.70 o 
  12  11   1        7.29        6.37      6.39 o 
  13  11   1       87.08       58.13      8.99 o 
 -12  12   1      459.54      474.31     24.25 o 
 -11  12   1       79.47      103.81     11.19 o 
 -10  12   1        8.54        7.66      7.48 o 
  -9  12   1      308.46      328.48     15.77 o 
  -8  12   1      348.37      347.10     13.15 o 
  -7  12   1      611.07      634.99     16.91 o 
  -6  12   1      388.49      387.45     13.00 o 
  -5  12   1       78.76       97.31      6.02 o 
  -4  12   1        0.52        0.00      4.09 o 
  -3  12   1      558.07      560.27     10.15 o 
  -2  12   1      936.87      959.13     14.21 o 
  -1  12   1     2003.00     2021.20     25.35 o 
   0  12   1       35.49       35.40      3.70 o 
   1  12   1      144.95      120.37      5.30 o 
   2  12   1      110.46      145.12      6.81 o 
   3  12   1        1.62        0.10      3.93 o 
   4  12   1        7.91       13.34      4.32 o 
   5  12   1      135.72      154.82      8.81 o 
   6  12   1      632.30      658.82     13.92 o 
   7  12   1      439.05      423.82     11.34 o 
   8  12   1      204.33      210.00      9.80 o 
   9  12   1      760.76      825.03     18.90 o 
  10  12   1        1.83        5.13      5.80 o 
  11  12   1      174.27      168.43     10.61 o 
  12  12   1        0.10        5.87     15.12 o 
 -11  13   1      685.70      695.82     24.37 o 
 -10  13   1      959.93     1076.80     30.47 o 
  -9  13   1        8.29       37.66     15.98 o 
  -8  13   1        0.89        0.00      6.16 o 
  -7  13   1      928.85      993.39     22.33 o 
  -6  13   1      679.54      709.11     17.90 o 
  -5  13   1      487.13      504.30     17.99 o 
  -4  13   1        2.08        0.82      5.98 o 
  -3  13   1      314.44      288.31     11.31 o 
  -2  13   1     1378.91     1275.61     20.70 o 
  -1  13   1      702.93      685.54     13.56 o 
   0  13   1      310.43      271.56      8.65 o 
   1  13   1        0.02        3.45      4.61 o 
   2  13   1      545.34      526.16     11.72 o 
   3  13   1     1599.43     1512.27     28.36 o 
   4  13   1      239.73      204.58     10.29 o 
   5  13   1       44.60       43.99      6.71 o 
   6  13   1       49.39       56.99      7.06 o 
   7  13   1      246.67      265.37     12.00 o 
   8  13   1      169.76      166.10     10.40 o 
   9  13   1      233.14      243.84     14.53 o 
  10  13   1      174.48      205.12     14.26 o 
  11  13   1      324.29      346.15     17.68 o 
 -11  14   1      533.04      644.64     23.70 o 
 -10  14   1       39.69       56.24     10.02 o 
  -9  14   1      221.65      258.67     15.89 o 
  -8  14   1       12.70        2.27      9.68 o 
  -7  14   1      213.35      240.97     12.41 o 
  -6  14   1      437.28      405.28     14.19 o 
  -5  14   1       83.73      101.81     10.57 o 
  -4  14   1      204.16      217.60     21.16 o 
  -3  14   1      100.78      108.87      9.58 o 
  -2  14   1       98.29       98.29      6.19 o 
  -1  14   1      941.46      880.76     16.45 o 
   0  14   1      679.69      618.28     13.13 o 
   1  14   1      269.68      256.95      8.69 o 
   2  14   1        0.17        0.00      4.69 o 
   3  14   1       67.65       72.79      7.34 o 
   4  14   1       44.60       53.10      6.99 o 
   5  14   1      200.18      225.31     11.17 o 
   6  14   1      472.61      518.86     15.76 o 
   7  14   1        5.85       22.74      6.40 o 
   8  14   1        0.56       15.83     11.13 o 
   9  14   1       30.87       32.80      7.78 o 
  10  14   1      712.83      740.40     24.77 o 
  11  14   1      212.38      310.91     40.23 o 
 -10  15   1        3.90       10.53      8.88 o 
  -9  15   1       76.84       82.21     17.98 o 
  -8  15   1      260.79      226.76     12.85 o 
  -7  15   1       73.74      100.68      9.63 o 
  -6  15   1        9.24        2.74      8.10 o 
  -5  15   1      370.92      383.15     14.02 o 
  -4  15   1      531.15      508.95     15.59 o 
  -3  15   1        2.82        0.00      5.52 o 
  -2  15   1      220.97      222.21     11.06 o 
  -1  15   1       32.08       32.65      4.93 o 
   0  15   1      559.24      533.28     12.65 o 
   1  15   1      362.89      351.62     10.37 o 
   2  15   1       25.96       16.21      5.89 o 
   3  15   1        5.26        4.23      5.55 o 
   4  15   1        2.58        5.77      5.88 o 
   5  15   1       24.29       22.48      6.63 o 
   6  15   1        5.34        2.04      6.05 o 
   7  15   1        8.06       23.90      6.87 o 
   8  15   1      491.51      529.89     22.65 o 
   9  15   1      124.74      130.20     12.80 o 
  10  15   1       44.29       61.75     10.77 o 
  -9  16   1      404.48      469.41     31.67 o 
  -8  16   1       12.74        7.67      7.47 o 
  -7  16   1       77.72       67.03     11.24 o 
  -6  16   1       70.81       76.39      9.07 o 
  -5  16   1       24.67       25.93      7.86 o 
  -4  16   1      380.82      371.32     14.19 o 
  -3  16   1       52.75       48.84      7.36 o 
  -2  16   1       37.65       32.23      6.94 o 
  -1  16   1      174.35      206.32      8.78 o 
   0  16   1      206.47      235.33      9.20 o 
   1  16   1       16.97       20.97      4.97 o 
   2  16   1      113.35       86.55      8.24 o 
   3  16   1        5.47        5.89      6.21 o 
   4  16   1      122.45      116.56     14.49 o 
   5  16   1       82.11       82.62      9.31 o 
   6  16   1     1125.04     1164.91     26.14 o 
   7  16   1        0.01        5.95      8.80 o 
   8  16   1      191.24      196.41     12.23 o 
  -7  17   1        4.43        0.00      7.41 o 
  -6  17   1      287.28      289.71     14.19 o 
  -5  17   1       21.21       16.25      7.47 o 
  -4  17   1       53.00       41.65      8.13 o 
  -3  17   1      815.49      873.65     23.80 o 
  -2  17   1        1.21        0.00      6.09 o 
  -1  17   1       80.55       52.12      8.01 o 
   0  17   1       22.59       20.72      5.44 o 
   1  17   1     1006.49     1010.96     23.11 o 
   2  17   1      165.03      174.49     10.91 o 
   3  17   1      104.83       90.98     15.93 o 
   4  17   1       13.87       14.96      9.66 o 
   5  17   1        0.16        0.00      8.57 o 
   6  17   1       23.36       11.61      7.28 o 
   7  17   1      325.21      329.47     21.84 o 
  -5  18   1        7.85        0.00      7.47 o 
  -4  18   1        6.20       10.17      7.57 o 
  -3  18   1       56.83       70.15      8.91 o 
  -2  18   1       72.14       87.06     10.43 o 
  -1  18   1       53.70       32.64      7.94 o 
   0  18   1       32.16       38.52     12.30 o 
   1  18   1      100.62      144.00     10.75 o 
   2  18   1        5.14        0.33      6.87 o 
   3  18   1       11.19       10.57      7.52 o 
   4  18   1       44.36       59.87     10.21 o 
   5  18   1       33.21       33.80      8.55 o 
  -2  19   1       38.99       31.61      8.49 o 
  -1  19   1      486.47      493.63     23.00 o 
   0  19   1       85.68       93.35     14.12 o 
   1  19   1        5.06        0.00      7.29 o 
   2  19   1      158.12      141.39     10.80 o 
 -16   0   2      265.71      236.25     29.10 o 
 -15   0   2        2.99        0.00     17.69 o 
 -14   0   2       55.12       33.10     17.69 o 
 -13   0   2      925.92      942.14     42.23 o 
 -12   0   2     1605.92     1501.37     53.64 o 
 -11   0   2     3289.46     3277.79     94.73 o 
 -10   0   2      279.68      219.13     21.68 o 
  -8   0   2      716.34      783.39     19.06 o 
  -7   0   2      621.81      517.75     13.57 o 
  -6   0   2      174.54      224.32     10.27 o 
  -5   0   2     4631.45     4864.60    149.79 o 
  -4   0   2     1593.10      689.34     21.11 o 
  -3   0   2    10572.59    11249.79    196.06 o 
  -2   0   2     6775.71     6536.18    113.18 o 
  -1   0   2      255.73      275.48      4.69 o 
   0   0   2     4273.00     4183.66    100.15 o 
   1   0   2      123.30      158.64      7.42 o 
   2   0   2     3974.86     4114.93     99.86 o 
   4   0   2     2307.89     2884.91     68.48 o 
   5   0   2    13313.38    14196.32    247.27 o 
   6   0   2     1436.16     1528.34     29.32 o 
   7   0   2      843.66      724.84     16.31 o 
   8   0   2      301.18      281.33     10.84 o 
   9   0   2     1343.23     1281.50     31.39 o 
  10   0   2      717.92      782.36     33.67 o 
  11   0   2        7.13        0.57     12.55 o 
  12   0   2     3010.93     3053.53     91.30 o 
  13   0   2      327.32      338.39     27.39 o 
  14   0   2      325.45      295.59     28.53 o 
  15   0   2       20.11        0.00     17.69 o 
  16   0   2      163.41      144.37     25.11 o 
 -16   1   2      231.06      239.17     20.37 o 
 -15   1   2       10.59        8.45     12.84 o 
 -14   1   2       24.13       10.33     12.09 o 
 -13   1   2        7.73       15.24     10.87 o 
 -12   1   2      178.88      146.89     13.72 o 
 -11   1   2       76.66       73.85     10.87 o 
 -10   1   2       39.19       43.58      5.93 o 
  -9   1   2       85.38      125.88      7.11 o 
  -8   1   2       55.46       58.83      4.26 o 
  -7   1   2      201.41      248.57      6.88 o 
  -6   1   2      932.63      989.92     15.03 o 
  -5   1   2      650.94      678.42     10.65 o 
  -4   1   2     9173.23     5388.04    134.67 o 
  -3   1   2     7991.59     7948.24    112.12 o 
  -2   1   2       12.06       30.70      2.26 o 
  -1   1   2     4110.92     4218.07     73.23 o 
   0   1   2     4434.57     4882.27     91.15 o 
   1   1   2    12545.19    13184.73    161.13 o 
   2   1   2     6868.74     6888.30     84.30 o 
   3   1   2      843.88      828.02     12.91 o 
   4   1   2      783.98      768.31     12.27 o 
   5   1   2       93.81       95.74      3.29 o 
   6   1   2     1247.52     1539.92     20.91 o 
   7   1   2      152.06      146.46      4.34 o 
   8   1   2       85.81       86.93      4.06 o 
   9   1   2     1242.49     1258.99     22.92 o 
  10   1   2      374.21      374.97     17.29 o 
  11   1   2      164.74      149.57     12.51 o 
  12   1   2      334.94      300.16     17.52 o 
  13   1   2      433.10      427.39     21.16 o 
  14   1   2       13.86        1.82     11.49 o 
  15   1   2       24.38        6.84     12.89 o 
  16   1   2      122.79      135.05     17.55 o 
 -16   2   2        0.98        0.00     12.89 o 
 -15   2   2       34.69       35.76     14.05 o 
 -14   2   2      120.74      116.06     14.69 o 
 -13   2   2      672.86      708.15     26.01 o 
 -12   2   2      211.21      185.41     14.46 o 
 -11   2   2     1078.81     1026.66     29.02 o 
 -10   2   2      115.09       80.33      6.61 o 
  -9   2   2      219.02      228.93     10.45 o 
  -8   2   2      524.27      441.43     10.49 o 
  -7   2   2      653.31      684.44     13.16 o 
  -6   2   2      694.25      744.88     17.41 o 
  -5   2   2     1898.60     2113.45     37.92 o 
  -4   2   2      450.35      466.74     10.28 o 
  -3   2   2     4942.52     5030.18    140.86 o 
  -2   2   2     5319.08     5766.92     62.17 o 
  -1   2   2     1215.02     1367.34     20.25 o 
   0   2   2       22.21       11.12      1.24 o 
   1   2   2     1066.12     1190.42     25.85 o 
   2   2   2      472.84      608.49     10.13 o 
   3   2   2       66.46       64.37      3.31 o 
   4   2   2     3955.77     4310.77     76.23 o 
   5   2   2     1142.72     1196.80     23.88 o 
   6   2   2     1357.83     1409.05     28.27 o 
   7   2   2       94.98       72.28      3.62 o 
   8   2   2       39.76       40.30      3.90 o 
   9   2   2     1486.85     1537.06     39.61 o 
  10   2   2     2860.02     2896.34     51.45 o 
  11   2   2        7.75        3.37      8.63 o 
  12   2   2      443.66      445.00     19.95 o 
  13   2   2       28.06       19.91     10.84 o 
  14   2   2        3.39        0.00     11.28 o 
  15   2   2      108.90       81.45     15.10 o 
  16   2   2      153.02      132.25     17.47 o 
 -15   3   2       21.59       26.05     13.40 o 
 -14   3   2      615.99      583.64     25.20 o 
 -13   3   2      167.60      159.02     14.46 o 
 -12   3   2     1148.71     1113.46     31.44 o 
 -11   3   2        0.46        0.00      4.76 o 
 -10   3   2     1464.32     1427.64     26.65 o 
  -9   3   2      397.02      431.97     15.98 o 
  -8   3   2       47.07       55.92      5.36 o 
  -7   3   2     1334.71     1423.12     26.95 o 
  -6   3   2     6821.81     6755.87    116.80 o 
  -5   3   2     1805.78     2023.94     36.48 o 
  -4   3   2     1950.76     1883.78     33.87 o 
  -3   3   2      892.72      897.08     12.30 o 
  -2   3   2     4191.52     4623.95     64.11 o 
  -1   3   2    15324.99    15872.63    189.88 o 
   0   3   2     2847.89     3152.08     30.96 o 
   1   3   2    12604.82    13359.00    160.03 o 
   2   3   2    10627.47    10457.64    128.02 o 
   3   3   2     1858.80     1998.54     36.88 o 
   4   3   2     1351.97     1359.77     26.55 o 
   5   3   2        1.80       29.48      6.56 o 
   6   3   2       57.95       37.66      4.17 o 
   7   3   2     2975.00     3393.72     62.85 o 
   8   3   2      460.80      482.02     14.24 o 
   9   3   2        1.24        0.00      3.44 o 
  10   3   2      350.96      357.86     11.36 o 
  11   3   2      104.71      101.27      7.54 o 
  12   3   2       17.40       25.86      9.87 o 
  13   3   2      553.17      612.22     23.95 o 
  14   3   2        0.03        1.85     11.10 o 
  15   3   2       96.04       87.47     14.67 o 
 -15   4   2      600.56      637.07     27.59 o 
 -14   4   2       82.28       66.98     13.56 o 
 -13   4   2       71.38       63.37     11.92 o 
 -12   4   2      558.05      558.92     22.09 o 
 -11   4   2       11.39       17.15      5.69 o 
 -10   4   2      134.21      139.45      8.30 o 
  -9   4   2      324.50      286.40     10.53 o 
  -7   4   2      993.68      540.40     23.40 o 
  -6   4   2       49.73       34.11      4.40 o 
  -5   4   2      597.89      597.58     13.98 o 
  -4   4   2     5316.08     5676.94     68.71 o 
  -3   4   2       58.26       41.89      3.85 o 
  -2   4   2    11114.68    11333.12    155.25 o 
  -1   4   2      539.09      533.27      6.98 o 
   0   4   2      347.06      315.78      5.03 o 
   1   4   2      399.72      425.23      5.71 o 
   2   4   2     3159.05     3179.15     44.59 o 
   3   4   2     3385.66     3492.97     51.91 o 
   4   4   2      276.28      229.23      8.45 o 
   5   4   2     1261.86     1334.48     65.16 o 
   6   4   2     3277.41     3186.92     59.25 o 
   7   4   2     1041.80      960.61     22.21 o 
   8   4   2       89.40       97.34      7.85 o 
   9   4   2        1.33        0.00      4.85 o 
  10   4   2        1.18        2.03      4.51 o 
  11   4   2      685.71      669.38     16.40 o 
  12   4   2      678.34      682.54     32.53 o 
  13   4   2      318.40      307.44     18.76 o 
  14   4   2      167.35      151.38     15.19 o 
  15   4   2       56.11       53.15     13.71 o 
 -15   5   2      261.47      253.39     22.54 o 
 -14   5   2       47.66       54.66     12.89 o 
 -13   5   2        0.10        0.00      9.87 o 
 -12   5   2      197.65      184.38     10.70 o 
 -11   5   2     1142.38     1111.83     23.24 o 
 -10   5   2      410.14      398.40     12.67 o 
  -9   5   2      118.10      128.47      9.59 o 
  -8   5   2      349.53      332.12     15.98 o 
  -7   5   2      440.41      461.08     18.26 o 
  -6   5   2       18.66       31.18      4.72 o 
  -5   5   2       17.42       37.51      2.84 o 
  -4   5   2      183.71      266.34      8.54 o 
  -3   5   2     3183.30     3541.49    244.78 o 
  -2   5   2     4652.07     4011.12    540.97 o 
  -1   5   2       97.73      127.31      4.43 o 
   0   5   2       54.28       88.03      2.65 o 
   1   5   2     2967.30     2793.81     33.69 o 
   2   5   2     3754.41     3573.47     50.02 o 
   3   5   2        1.07        3.89      1.98 o 
   4   5   2      985.43     1220.06     25.16 o 
   5   5   2      362.18      340.50     11.08 o 
   6   5   2     2790.71     2866.09     54.22 o 
   7   5   2       89.19      106.93      7.78 o 
   8   5   2     3536.92     3501.37     66.27 o 
   9   5   2      151.21      142.95      9.59 o 
  10   5   2     1001.22      939.20     23.99 o 
  11   5   2       44.10       54.66      6.09 o 
  12   5   2      584.26      612.63     16.53 o 
  13   5   2       83.95       98.74     12.74 o 
  14   5   2       51.77       25.79     11.79 o 
  15   5   2        0.02        0.00     11.49 o 
 -15   6   2        1.80        5.05     11.91 o 
 -14   6   2      254.67      263.94     18.73 o 
 -13   6   2      796.95      826.03     27.53 o 
 -12   6   2        0.03        0.00      5.44 o 
 -11   6   2      134.33      120.70      8.20 o 
 -10   6   2      139.59      105.61      9.16 o 
  -9   6   2       25.20       20.05      5.75 o 
  -8   6   2      128.62      114.38      9.40 o 
  -7   6   2        5.22       22.21      5.71 o 
  -6   6   2      275.45      262.48     18.55 o 
  -5   6   2      710.60      718.67     10.37 o 
  -4   6   2      102.91      100.28      3.42 o 
  -3   6   2     1801.87     1681.83     20.02 o 
  -2   6   2        0.96        0.00      1.28 o 
  -1   6   2     1363.12     1416.00     37.25 o 
   0   6   2      187.92      221.19     13.82 o 
   1   6   2      208.00      247.93      4.67 o 
   2   6   2      285.94      288.40      7.01 o 
   3   6   2       28.24       18.43      2.21 o 
   4   6   2      416.40      407.02      7.38 o 
   5   6   2      247.73      248.57      9.92 o 
   6   6   2     1245.78     1382.04     29.56 o 
   7   6   2       14.78       26.41      5.23 o 
   8   6   2      109.31      116.60     10.84 o 
   9   6   2      210.42      187.37     10.45 o 
  10   6   2      854.55      950.52     24.54 o 
  11   6   2        0.30        2.44      5.35 o 
  12   6   2       47.23       42.19      6.22 o 
  13   6   2      210.99      201.16     15.84 o 
  14   6   2        9.48        0.00     10.66 o 
  15   6   2      197.47      194.50     21.97 o 
 -15   7   2      504.73      502.38     24.46 o 
 -14   7   2       19.52       13.70     11.40 o 
 -13   7   2        6.08        0.00      6.22 o 
 -12   7   2       60.51       56.90      7.21 o 
 -11   7   2      573.25      553.67     19.17 o 
 -10   7   2      134.12      136.47     11.13 o 
  -9   7   2      655.93      673.68     20.16 o 
  -8   7   2      695.36      725.92     20.43 o 
  -7   7   2      865.82      841.81     21.92 o 
  -6   7   2     2871.00     2984.44     51.66 o 
  -5   7   2     2353.20     2269.30     26.92 o 
  -4   7   2       57.54       39.68      3.13 o 
  -3   7   2        4.31       17.68      1.99 o 
  -2   7   2     4470.17     4747.11     51.66 o 
  -1   7   2      166.70      125.13      4.25 o 
   0   7   2      215.02      159.80      4.12 o 
   1   7   2     2182.80     2259.35     29.06 o 
   2   7   2     1918.95     1799.59     19.18 o 
   3   7   2        0.40        0.00      1.85 o 
   4   7   2       16.60       25.59      2.33 o 
   5   7   2     1935.69     1911.86     37.59 o 
   6   7   2        2.32        2.22      6.85 o 
   7   7   2     2727.33     2619.53     51.57 o 
   8   7   2     1171.62     1164.50     27.37 o 
   9   7   2      889.80      865.57     23.03 o 
  10   7   2       96.05       87.36     17.69 o 
  11   7   2      235.12      235.92     13.05 o 
  12   7   2       47.25       44.77      7.71 o 
  13   7   2      743.39      748.62     26.24 o 
  14   7   2       33.39       29.67     11.61 o 
  15   7   2      113.47       77.32     17.12 o 
 -14   8   2       63.23       59.12     12.74 o 
 -13   8   2      179.48      184.19     15.57 o 
 -12   8   2      938.40      979.22     39.09 o 
 -11   8   2      196.85      176.93     12.45 o 
 -10   8   2       14.78       22.97      7.42 o 
  -9   8   2       55.09       56.49      7.85 o 
  -8   8   2      698.71      681.94     19.87 o 
  -7   8   2     1020.30      955.72     24.21 o 
  -6   8   2      914.25     1023.61     20.23 o 
  -5   8   2      519.32      478.46     11.04 o 
  -4   8   2        5.93        2.68      2.81 o 
  -3   8   2     3086.65     2928.42     39.78 o 
  -2   8   2     4014.82     4036.66     40.80 o 
  -1   8   2     1597.21     1712.19     18.61 o 
   0   8   2      853.91      874.40     10.66 o 
   1   8   2      583.06      602.95      8.11 o 
   2   8   2     5736.35     5728.77    145.84 o 
   3   8   2      298.04      306.68      7.52 o 
   4   8   2     2094.47     1940.37     26.23 o 
   5   8   2      745.18      526.11     14.78 o 
   6   8   2      318.60      362.08     12.19 o 
   7   8   2     1462.09     1371.87     25.41 o 
   8   8   2      635.21      676.60     19.46 o 
   9   8   2      917.12      893.49     23.70 o 
  10   8   2       71.17       62.70      7.99 o 
  11   8   2      831.71      810.13     32.53 o 
  12   8   2       72.95       60.46     11.41 o 
  13   8   2       56.37       50.35      7.47 o 
  14   8   2       38.14       47.95     12.03 o 
 -14   9   2        0.00        0.00     13.41 o 
 -13   9   2       32.82       35.14      7.99 o 
 -12   9   2        2.29        0.00      8.27 o 
 -11   9   2      167.80      194.17     15.12 o 
 -10   9   2       11.55       10.46      6.64 o 
  -9   9   2      102.69      138.56     16.26 o 
  -8   9   2        5.17        0.00     13.70 o 
  -7   9   2        0.70        0.00      4.57 o 
  -6   9   2      967.77      936.27     19.54 o 
  -5   9   2      116.86      109.23      6.18 o 
  -4   9   2       32.43       24.95      3.40 o 
  -3   9   2       10.91        9.13      2.34 o 
  -2   9   2       50.07       55.68      3.38 o 
  -1   9   2      492.40      600.03      8.43 o 
   0   9   2        5.10        5.08      2.19 o 
   1   9   2      618.03      742.62     15.88 o 
   2   9   2      142.73      164.18      5.14 o 
   3   9   2       49.35       23.77      2.62 o 
   4   9   2       63.19       52.98      5.05 o 
   5   9   2      716.96      695.60     17.62 o 
   6   9   2     2003.62     2006.83     28.61 o 
   7   9   2      115.22      113.36      6.44 o 
   8   9   2      477.83      419.12     11.78 o 
   9   9   2       17.13        6.85      6.12 o 
  10   9   2        0.76        0.00      5.27 o 
  11   9   2      206.01      211.44     12.98 o 
  12   9   2      249.34      242.78     14.43 o 
  13   9   2       53.61       41.60      9.08 o 
  14   9   2        7.68       38.35     11.40 o 
 -13  10   2       23.68        8.03     17.69 o 
 -12  10   2      204.98      190.63     14.53 o 
 -11  10   2       40.50       42.35      8.81 o 
 -10  10   2       13.82        4.37      9.99 o 
  -9  10   2       37.53       28.78      7.48 o 
  -8  10   2     1654.44     1688.94     38.23 o 
  -7  10   2       57.15       50.34      5.00 o 
  -6  10   2      395.59      359.52      9.59 o 
  -5  10   2     3435.89     3393.27     39.23 o 
  -4  10   2      321.72      293.82      6.14 o 
  -3  10   2     1548.41     1378.42     16.25 o 
  -2  10   2     1086.03     1009.91     24.50 o 
  -1  10   2      193.21      181.60      5.64 o 
   0  10   2      273.27      298.80      6.80 o 
   1  10   2      353.56      342.33      7.32 o 
   2  10   2     2538.80     2477.31     26.46 o 
   3  10   2        0.05        0.00      2.34 o 
   4  10   2     1337.23     1414.47     18.67 o 
   5  10   2     5875.56     5507.64     69.69 o 
   6  10   2       58.27       78.10      5.70 o 
   7  10   2      592.88      553.02     12.35 o 
   8  10   2      344.57      336.70     10.22 o 
   9  10   2      940.91      926.39     19.70 o 
  10  10   2        6.53        6.89      5.11 o 
  11  10   2       31.69       32.25      7.99 o 
  12  10   2      177.67      206.46     13.82 o 
  13  10   2       25.24       37.45      9.02 o 
 -13  11   2       26.41       39.59     17.69 o 
 -12  11   2       12.87       14.58     16.55 o 
 -11  11   2      221.83      277.68     16.02 o 
 -10  11   2        2.56        5.16      7.03 o 
  -9  11   2     1033.90     1028.57     21.32 o 
  -8  11   2        4.08        0.00      4.95 o 
  -7  11   2      112.75      110.67      6.65 o 
  -6  11   2      409.73      424.28     10.64 o 
  -5  11   2        4.97        7.06      3.60 o 
  -4  11   2      206.41      205.27      6.58 o 
  -3  11   2      415.69      446.94      7.69 o 
  -2  11   2       52.83       53.02      3.41 o 
  -1  11   2     2887.78     2747.09     29.28 o 
   0  11   2      176.50      147.59      6.18 o 
   1  11   2      870.21      809.20     10.88 o 
   2  11   2      352.04      358.70      6.84 o 
   3  11   2       29.18       28.42      3.12 o 
   4  11   2     1524.64     1646.34     25.04 o 
   5  11   2       58.82       56.41      5.14 o 
   6  11   2      867.07      893.12     16.24 o 
   7  11   2        0.01        0.00      4.37 o 
   8  11   2      394.84      387.18     12.44 o 
   9  11   2      318.89      344.46     12.04 o 
  10  11   2      313.43      302.78     18.10 o 
  11  11   2       62.06       71.54     11.21 o 
  12  11   2      950.31      929.24     21.59 o 
  13  11   2      147.88      162.52     10.55 o 
 -12  12   2       80.28      111.11     32.81 o 
 -11  12   2      192.63      208.00     14.40 o 
 -10  12   2       58.96       85.36     13.98 o 
  -9  12   2      104.91       94.44     10.27 o 
  -8  12   2       27.56       12.98      6.21 o 
  -7  12   2      245.68      240.01     11.32 o 
  -6  12   2       93.49       99.36      7.94 o 
  -5  12   2      148.20      136.79      7.12 o 
  -4  12   2      246.33      240.67      8.66 o 
  -3  12   2      199.15      175.31      6.27 o 
  -2  12   2      928.90      957.84     14.29 o 
  -1  12   2      804.50      806.40     12.70 o 
   0  12   2     1365.10     1278.55     17.61 o 
   1  12   2      244.18      252.88      7.13 o 
   2  12   2      819.90      847.51     13.17 o 
   3  12   2     1250.40     1309.95     24.28 o 
   4  12   2      935.08      961.93     18.73 o 
   5  12   2        1.66        0.00      4.12 o 
   6  12   2        0.07        0.00      4.14 o 
   7  12   2      396.02      388.90     11.10 o 
   8  12   2      371.22      412.79     11.53 o 
   9  12   2       86.47      117.35      8.41 o 
  10  12   2       87.77       83.98      7.86 o 
  11  12   2      386.30      457.19     16.16 o 
  12  12   2       90.41      119.93     11.28 o 
 -11  13   2       38.12       40.22     19.12 o 
 -10  13   2      150.46      201.96     14.40 o 
  -9  13   2      170.37      170.64     13.41 o 
  -8  13   2       30.83       29.50      7.12 o 
  -7  13   2      165.76      199.90     10.96 o 
  -6  13   2        2.07       15.44      6.21 o 
  -5  13   2     1625.90     1688.19     25.84 o 
  -4  13   2        2.40        0.00      4.29 o 
  -3  13   2      766.81      787.64     12.86 o 
  -2  13   2      235.70      232.29      7.07 o 
  -1  13   2      746.55      656.95     11.41 o 
   0  13   2      501.44      489.15      9.76 o 
   1  13   2      143.55      141.05      5.98 o 
   2  13   2      214.86      199.71      6.87 o 
   3  13   2      589.32      520.76     11.87 o 
   4  13   2      142.61      137.19      7.16 o 
   5  13   2      731.85      726.94     14.74 o 
   6  13   2       30.11       31.96      5.44 o 
   7  13   2      180.73      177.36      9.97 o 
   8  13   2      234.39      233.06      9.78 o 
   9  13   2        0.01        0.00     12.20 o 
  10  13   2       29.95       50.18      8.88 o 
  11  13   2      432.94      491.97     29.67 o 
 -11  14   2        6.32       31.13     29.39 o 
 -10  14   2        2.97       12.59     17.40 o 
  -9  14   2       95.55      119.13     12.27 o 
  -8  14   2      176.84      173.14     11.00 o 
  -7  14   2      474.07      501.64     16.96 o 
  -6  14   2     1479.18     1523.54     30.03 o 
  -5  14   2      170.08      173.40     10.14 o 
  -4  14   2      190.80      194.75     10.40 o 
  -3  14   2       50.86       52.32      7.69 o 
  -2  14   2       78.52       76.88      5.50 o 
  -1  14   2        9.85       16.53      6.01 o 
   0  14   2      172.72      185.91      7.80 o 
   1  14   2      115.51      110.98      6.49 o 
   2  14   2      141.44      134.20      7.01 o 
   3  14   2       31.68       31.28      6.89 o 
   4  14   2        7.40        2.24      5.47 o 
   5  14   2       29.05       23.43      6.26 o 
   6  14   2       12.45       24.07      6.53 o 
   7  14   2      898.61      939.54     21.98 o 
   8  14   2      925.26      976.62     29.13 o 
   9  14   2        2.17        7.55     10.60 o 
  10  14   2      141.76      176.47     13.71 o 
  11  14   2      441.15      485.92     20.84 o 
 -10  15   2      882.64      984.37     31.10 o 
  -9  15   2       51.56       37.70      9.59 o 
  -8  15   2       18.00        6.26      7.36 o 
  -7  15   2        4.07        8.07      7.00 o 
  -6  15   2      277.07      248.38     12.59 o 
  -5  15   2      133.90      122.14      9.34 o 
  -4  15   2     1570.47     1549.70     32.91 o 
  -3  15   2      267.51      266.53     11.74 o 
  -2  15   2        1.06        0.00      5.42 o 
  -1  15   2      158.72      171.41      7.79 o 
   0  15   2     1792.31     1781.74     27.73 o 
   1  15   2       27.32       29.55      4.76 o 
   2  15   2        0.03        1.14      5.65 o 
   3  15   2      155.75      152.13      9.47 o 
   4  15   2      462.34      481.22     15.03 o 
   5  15   2      120.50      128.94     14.80 o 
   6  15   2       73.56       85.72      8.58 o 
   7  15   2      109.84      148.64     10.75 o 
   8  15   2       68.30       97.32      9.48 o 
   9  15   2      437.75      459.45     16.61 o 
  10  15   2      266.97      312.30     19.12 o 
  -8  16   2        5.79        3.33      8.49 o 
  -7  16   2      554.33      610.43     18.75 o 
  -6  16   2      146.71      165.32     11.42 o 
  -5  16   2       14.45        8.47      7.04 o 
  -4  16   2        5.09        4.37      6.36 o 
  -3  16   2      139.97      155.84     10.38 o 
  -2  16   2       82.26       56.12      7.66 o 
  -1  16   2      529.07      508.41     12.86 o 
   0  16   2       54.62       59.90      5.98 o 
   1  16   2       34.32       36.43      6.88 o 
   2  16   2        3.20        4.94      8.12 o 
   3  16   2       71.57       79.49      8.17 o 
   4  16   2       85.68       80.41      8.30 o 
   5  16   2       37.40       38.27      7.71 o 
   6  16   2        2.87       13.25      6.95 o 
   7  16   2      187.71      180.89     11.84 o 
   8  16   2      123.88      140.20     12.69 o 
  -7  17   2       28.04       24.48      8.49 o 
  -6  17   2       17.44       21.61     11.28 o 
  -5  17   2      202.53      192.44     12.21 o 
  -4  17   2       74.16       86.27      9.13 o 
  -3  17   2        3.43        7.90      6.78 o 
  -2  17   2        9.90       15.26      7.05 o 
  -1  17   2       79.89       90.03      8.78 o 
   0  17   2      321.88      314.95     10.77 o 
   1  17   2      205.09      238.93     13.81 o 
   2  17   2       38.30       46.19      7.78 o 
   3  17   2        5.03        0.00      6.13 o 
   4  17   2      289.14      276.11     13.33 o 
   5  17   2       13.90        3.48      6.90 o 
   6  17   2       21.95       27.40      7.66 o 
   7  17   2      286.09      299.46     14.53 o 
  -5  18   2       44.29       42.61      8.91 o 
  -4  18   2        6.42        0.00      7.20 o 
  -3  18   2      817.59      827.06     21.77 o 
  -2  18   2       51.06       41.07      8.55 o 
  -1  18   2      112.38      105.52     12.50 o 
   0  18   2      253.83      256.22     17.93 o 
   1  18   2     1032.84     1031.95     23.97 o 
   2  18   2       83.64       65.29      8.66 o 
   3  18   2       80.93       61.62      8.90 o 
   4  18   2        4.61        7.38      7.23 o 
   5  18   2        1.11        0.00      6.95 o 
  -2  19   2       50.55       35.81      9.38 o 
  -1  19   2       39.43       36.52     13.32 o 
   0  19   2      352.55      360.45     20.78 o 
   1  19   2       30.15       26.72      8.03 o 
   2  19   2       36.74       23.65      8.04 o 
 -16   1   3       17.35        0.00     14.27 o 
 -15   1   3      104.50      100.91     15.72 o 
 -14   1   3       29.41       26.23     12.30 o 
 -13   1   3       64.20       75.00     13.12 o 
 -12   1   3        1.88        0.00      9.83 o 
 -11   1   3     1108.85     1082.40     30.26 o 
 -10   1   3     3644.76     3426.69     54.24 o 
  -9   1   3      183.60      221.50      8.40 o 
  -8   1   3     1373.25     1364.22     20.62 o 
  -7   1   3        1.11        6.20      3.09 o 
  -6   1   3     4105.29     3854.11     49.25 o 
  -5   1   3      343.03      383.82      7.59 o 
  -4   1   3     7808.77     8404.48    162.35 o 
  -3   1   3     2054.84     2029.40     30.48 o 
  -2   1   3    16952.26    17815.84    326.92 o 
  -1   1   3    16803.90    16678.78    240.64 o 
   0   1   3     9005.75     9714.17    133.30 o 
   1   1   3     3525.38     3761.99     46.15 o 
   2   1   3      158.94      222.19      4.40 o 
   3   1   3     2296.54     2035.55     29.97 o 
   4   1   3     6139.05     6594.51     93.11 o 
   5   1   3     2547.78     2570.66     37.62 o 
   6   1   3     2048.00     1935.72     29.22 o 
   7   1   3      520.24      554.10      9.54 o 
   8   1   3       83.92       51.02      3.13 o 
   9   1   3      471.07      487.49     12.17 o 
  10   1   3     2458.91     2440.58     51.64 o 
  11   1   3     1428.86     1360.83     34.29 o 
  12   1   3       24.26       24.90      9.99 o 
  13   1   3      427.53      407.67     20.75 o 
  14   1   3      291.47      272.91     19.14 o 
  15   1   3        0.80        0.00     12.02 o 
  16   1   3       35.76        3.64     14.84 o 
 -16   2   3      156.13      131.92     27.68 o 
 -15   2   3       11.45        0.98     12.84 o 
 -14   2   3       12.15        7.39     11.45 o 
 -13   2   3       59.75       66.22     12.43 o 
 -12   2   3      100.00       63.00     11.37 o 
 -11   2   3      780.00      742.12     18.12 o 
 -10   2   3     2704.79     2558.06     42.47 o 
  -9   2   3       92.17       92.70      6.46 o 
  -8   2   3       44.95       32.01      5.50 o 
  -7   2   3     2875.92     3295.61     43.09 o 
  -6   2   3      265.08      322.47      7.19 o 
  -5   2   3        0.01       27.57      2.81 o 
  -4   2   3      830.23      986.63     20.26 o 
  -3   2   3     4488.04     4485.76     74.13 o 
  -2   2   3      105.79      163.60      4.78 o 
  -1   2   3    44960.23    44736.77    497.05 o 
   0   2   3    14314.94    14954.64    164.60 o 
   1   2   3    33446.09    34661.14    370.89 o 
   2   2   3      529.23      570.64      8.89 o 
   3   2   3     5989.01     6109.99     75.10 o 
   4   2   3     3846.85     4242.86     60.69 o 
   5   2   3     3410.70     3408.36     49.35 o 
   6   2   3      357.64      389.29      7.75 o 
   7   2   3      197.44      145.72      4.56 o 
   8   2   3      321.65      329.07     12.96 o 
   9   2   3      312.54      265.86      9.24 o 
  10   2   3      339.13      316.11     10.48 o 
  11   2   3        4.28        1.65      8.50 o 
  12   2   3       56.83       47.78     10.55 o 
  13   2   3      297.57      286.38     18.73 o 
  14   2   3        1.92        0.00     11.05 o 
  15   2   3       42.03       38.33     13.81 o 
 -15   3   3      127.90      129.12     16.41 o 
 -14   3   3      168.95      160.07     22.26 o 
 -13   3   3       11.26        7.86     13.12 o 
 -12   3   3       65.83       88.67     11.78 o 
 -11   3   3        0.66        0.00      5.39 o 
 -10   3   3       48.04       40.49      5.80 o 
  -9   3   3     1140.66     1047.97     20.77 o 
  -8   3   3      410.91      488.71     14.38 o 
  -7   3   3      178.97      166.60      6.06 o 
  -6   3   3       36.75       32.47      3.24 o 
  -5   3   3     3101.98     3109.12     46.05 o 
  -4   3   3     1055.88     1151.91     21.15 o 
  -3   3   3     2208.25     2368.03     42.36 o 
  -2   3   3    10097.54    10379.33    124.34 o 
  -1   3   3     2053.18     2243.32     25.06 o 
   0   3   3     1945.04     1864.65     20.94 o 
   1   3   3     3783.01     3900.82     47.33 o 
   2   3   3        9.51       18.61      2.66 o 
   3   3   3      243.67      242.83      5.81 o 
   4   3   3      151.68      215.12      6.42 o 
   5   3   3     3117.18     2855.97     52.60 o 
   6   3   3        0.44        0.00      2.71 o 
   7   3   3        0.06        1.51      3.26 o 
   8   3   3       75.87       82.92      6.97 o 
   9   3   3      852.56      780.70     19.94 o 
  10   3   3      115.25      136.88     10.47 o 
  11   3   3      935.24      925.30     19.78 o 
  12   3   3      241.81      211.02     15.13 o 
  13   3   3      147.77      169.50     14.62 o 
  14   3   3     1015.88     1047.21     32.84 o 
  15   3   3        1.10        0.00     12.02 o 
 -15   4   3        0.26        0.00     12.84 o 
 -14   4   3      451.07      425.41     40.80 o 
 -13   4   3      559.53      539.02     22.67 o 
 -12   4   3        2.32        0.00      5.84 o 
 -11   4   3       88.66       81.90      8.41 o 
 -10   4   3      349.71      380.12     12.43 o 
  -9   4   3      628.69      640.51     17.00 o 
  -8   4   3      503.46      543.83     20.54 o 
  -7   4   3      821.83      771.43     16.41 o 
  -6   4   3        2.64        4.35      2.47 o 
  -5   4   3       38.21       63.66      5.19 o 
  -4   4   3     2723.53     2911.68     41.56 o 
  -3   4   3    12802.89    13424.48    313.79 o 
  -2   4   3     8219.79     8516.16    200.04 o 
  -1   4   3    13442.99    13306.74    139.97 o 
   0   4   3     2798.30     2767.83     49.10 o 
   1   4   3     2979.76     2970.55     36.59 o 
   2   4   3     2701.59     2638.02     49.92 o 
   3   4   3     1351.66     1351.12     21.04 o 
   4   4   3     1530.78     1904.28     29.85 o 
   5   4   3      227.96      225.40      8.74 o 
   6   4   3     1643.50     1762.57     35.17 o 
   7   4   3     3901.34     4105.86     75.38 o 
   8   4   3      787.73      763.59     19.46 o 
   9   4   3      482.02      456.44     15.12 o 
  10   4   3       24.69       20.91      5.30 o 
  11   4   3      113.82      108.37      7.49 o 
  12   4   3       37.17       50.15     10.42 o 
  13   4   3      162.46      128.05     13.44 o 
  14   4   3      193.10      154.71     15.34 o 
  15   4   3       22.30       26.75     12.89 o 
 -15   5   3        0.32        7.74     13.70 o 
 -14   5   3      395.92      407.33     21.77 o 
 -13   5   3      159.74      150.00     14.26 o 
 -12   5   3       46.16       55.57      7.45 o 
 -11   5   3      230.27      258.34     11.36 o 
 -10   5   3     1846.54     1816.78     32.27 o 
  -9   5   3      548.80      575.48     17.93 o 
  -6   5   3     1626.71     1762.23     54.50 o 
  -5   5   3     1698.83     1979.34     29.49 o 
  -4   5   3     2971.54     2959.30     37.15 o 
  -3   5   3      495.61      476.94      9.19 o 
  -2   5   3     1721.94     1917.25     61.23 o 
  -1   5   3     3815.69     3875.26     53.94 o 
   0   5   3     4930.08     5345.50     56.99 o 
   1   5   3      578.81      464.46      8.02 o 
   2   5   3     2378.58     2651.84     47.78 o 
   3   5   3     2161.40     2143.02     55.51 o 
   4   5   3     2264.21     2511.44     32.69 o 
   5   5   3     1106.26     1292.24     22.14 o 
   6   5   3     1072.29     1123.32     20.50 o 
   7   5   3     1125.03     1230.08     27.22 o 
   8   5   3      223.38      216.04     10.86 o 
   9   5   3      444.22      472.57     15.52 o 
  10   5   3      312.32      290.18     12.77 o 
  11   5   3       20.88       21.38      5.81 o 
  12   5   3      148.72      119.83      8.59 o 
  13   5   3      176.31      193.29     19.69 o 
  14   5   3        9.14        3.68     10.87 o 
  15   5   3      103.08       99.38     14.93 o 
 -15   6   3      254.48      265.50     19.49 o 
 -14   6   3      573.87      593.11     24.86 o 
 -13   6   3       19.36        9.60     10.24 o 
 -12   6   3        0.17        0.00      7.36 o 
 -11   6   3      220.09      195.81     10.45 o 
 -10   6   3      439.80      451.24     16.67 o 
  -9   6   3      332.21      309.34     13.62 o 
  -8   6   3     1894.94     1947.58     45.65 o 
  -7   6   3       19.74       35.95      6.85 o 
  -6   6   3     2914.09     2884.88     89.88 o 
  -5   6   3     2619.97     2720.29     55.60 o 
  -4   6   3     2289.25     2144.60     27.90 o 
  -3   6   3     7005.07     7474.21     90.29 o 
  -2   6   3     4897.70     5400.36     57.86 o 
  -1   6   3     1497.40     1316.07     19.94 o 
   0   6   3        5.17        1.47      1.11 o 
   1   6   3     1321.50     1541.13     19.92 o 
   2   6   3       46.08       18.65      2.13 o 
   3   6   3      333.14      363.93      7.98 o 
   4   6   3     2558.97     2254.67     29.09 o 
   5   6   3       24.97       32.01      6.71 o 
   6   6   3        2.02        4.04      3.10 o 
   7   6   3      188.70      228.86     10.71 o 
   8   6   3     6754.57     6794.86    122.40 o 
   9   6   3       16.30        2.85      4.81 o 
  10   6   3      118.42      108.75      9.24 o 
  11   6   3      194.82      172.01     11.06 o 
  12   6   3      327.72      327.00     12.36 o 
  13   6   3        4.81        6.13      9.59 o 
  14   6   3       32.16       21.54     11.61 o 
  15   6   3      261.57      269.17     19.42 o 
 -15   7   3      797.41      840.55     39.95 o 
 -14   7   3        7.96        0.06     11.08 o 
 -13   7   3       50.40       34.78      7.75 o 
 -12   7   3       29.14       36.99      6.88 o 
 -11   7   3      839.51      799.37     23.72 o 
 -10   7   3      160.48      165.67     11.61 o 
  -9   7   3        1.98       12.28     11.70 o 
  -8   7   3      133.32      143.88     10.12 o 
  -7   7   3       54.77       43.18      6.46 o 
  -6   7   3      266.24      247.66     13.70 o 
  -5   7   3     1727.23     1757.91     39.28 o 
  -4   7   3      876.37      881.62     13.65 o 
  -3   7   3      129.28      116.82      6.32 o 
  -2   7   3     2008.52     2097.77     57.50 o 
  -1   7   3     2707.74     2714.93     30.14 o 
   0   7   3       31.26       55.95      3.27 o 
   1   7   3        0.20        2.72      1.57 o 
   2   7   3      657.32      827.18     12.06 o 
   3   7   3     1976.60     1975.27     25.88 o 
   4   7   3      223.11      251.87      6.05 o 
   5   7   3      161.98      209.48     12.12 o 
   6   7   3     2136.45     2115.94     42.10 o 
   7   7   3     2107.44     2109.61     42.68 o 
   8   7   3      890.35      904.04     27.68 o 
   9   7   3     1104.38     1133.06     27.37 o 
  10   7   3        9.86        9.21      5.30 o 
  11   7   3      250.41      243.78     13.13 o 
  12   7   3      106.76      108.89      9.91 o 
  13   7   3       92.32       98.71     12.33 o 
  14   7   3        0.83        3.22     10.54 o 
 -14   8   3      101.52       98.60     14.27 o 
 -13   8   3       16.71       22.01     10.70 o 
 -12   8   3      212.67      199.06     11.42 o 
 -11   8   3      106.97      112.57     10.45 o 
 -10   8   3      294.81      310.28     14.88 o 
  -9   8   3       36.51       22.44      6.58 o 
  -8   8   3       18.08       22.64      7.42 o 
  -7   8   3       25.00       36.09      6.52 o 
  -6   8   3        9.00       14.66      4.89 o 
  -5   8   3        0.04        0.00      2.51 o 
  -4   8   3      850.90      947.76     15.57 o 
  -3   8   3     2182.48     2017.94     25.44 o 
  -2   8   3     1770.33     1824.70     19.71 o 
  -1   8   3      796.16      844.56     10.32 o 
   0   8   3      348.68      429.40      6.41 o 
   1   8   3      383.62      455.80      6.75 o 
   2   8   3     1597.10     1515.48     16.77 o 
   3   8   3      238.06      282.86     12.88 o 
   4   8   3      866.81      887.43     15.78 o 
   5   8   3       16.47       23.09      3.93 o 
   6   8   3       18.89       15.27      4.04 o 
   7   8   3      113.99      110.81      6.20 o 
   8   8   3        0.92        0.00      5.19 o 
   9   8   3       10.65       15.82      6.28 o 
  10   8   3        3.18        0.00      5.27 o 
  11   8   3      126.92      118.99     18.55 o 
  12   8   3      102.06      103.00      9.84 o 
  13   8   3        8.93        0.00      6.39 o 
  14   8   3      152.02      154.89     15.19 o 
 -14   9   3        0.10        0.00     27.39 o 
 -13   9   3       63.67       44.48     11.30 o 
 -12   9   3     1689.26     1710.53     43.08 o 
 -11   9   3      428.15      445.10     18.51 o 
 -10   9   3        1.06        3.02      6.58 o 
  -9   9   3      430.20      456.25     17.14 o 
  -8   9   3      180.60      164.83     11.24 o 
  -7   9   3        5.54       10.08      5.61 o 
  -6   9   3      161.52      122.03      9.45 o 
  -5   9   3      765.55      746.38     14.50 o 
  -4   9   3     1391.21     1377.97     23.80 o 
  -3   9   3      287.56      333.63      7.08 o 
  -2   9   3      374.36      393.79      6.62 o 
  -1   9   3     5741.68     5809.01     57.91 o 
   0   9   3      178.49      142.85      4.65 o 
   1   9   3     7727.99     7976.17     78.61 o 
   2   9   3       74.04       74.39      4.04 o 
   3   9   3     1228.62     1312.14     18.73 o 
   4   9   3       85.04       41.70      9.55 o 
   5   9   3     2264.19     2046.98    129.37 o 
   6   9   3      311.84      332.05      9.35 o 
   7   9   3       23.71       21.82      4.34 o 
   8   9   3      553.91      607.96     13.17 o 
   9   9   3      638.27      648.59     20.02 o 
  10   9   3        4.46        0.00     13.12 o 
  11   9   3     1291.96     1316.99     32.42 o 
  12   9   3      257.03      225.14     13.93 o 
  13   9   3       14.95        9.97      7.32 o 
  14   9   3     1407.37     1412.04     38.64 o 
 -13  10   3       23.25       14.65      8.52 o 
 -12  10   3        6.79        6.19      8.51 o 
 -11  10   3       31.87       15.47      7.99 o 
 -10  10   3        0.27        0.00      6.17 o 
  -9  10   3        0.01        0.00      6.12 o 
  -8  10   3     1045.62     1028.81     26.89 o 
  -7  10   3       37.27       29.09      4.76 o 
  -6  10   3       16.03       10.59      3.73 o 
  -5  10   3      872.31      926.37     13.80 o 
  -4  10   3     1165.13     1244.42     15.05 o 
  -3  10   3     1753.84     1853.78     20.67 o 
  -2  10   3      406.23      361.69      7.69 o 
  -1  10   3      526.47      526.60      8.06 o 
   0  10   3      395.74      367.96      6.53 o 
   1  10   3       99.93       91.98      3.80 o 
   2  10   3      263.79      274.83      6.76 o 
   3  10   3       16.11       16.08      3.09 o 
   4  10   3     1283.47     1302.45     20.11 o 
   5  10   3      135.94      157.22      7.03 o 
   6  10   3      810.67      712.63     13.89 o 
   7  10   3       16.99       19.71      4.55 o 
   8  10   3      989.54     1053.76     18.57 o 
   9  10   3        2.85        3.45      4.84 o 
  10  10   3      268.31      278.03     11.20 o 
  11  10   3       20.55       28.96      5.99 o 
  12  10   3      939.38      976.06     22.06 o 
  13  10   3        7.26        6.65      6.41 o 
 -13  11   3       67.33       77.65     21.40 o 
 -12  11   3        9.95        0.19      8.44 o 
 -11  11   3     1208.75     1311.00     42.80 o 
 -10  11   3      141.29      130.83     11.49 o 
  -9  11   3       16.54       19.49      7.41 o 
  -8  11   3       73.46       61.55     11.41 o 
  -7  11   3      138.91      149.35      9.04 o 
  -6  11   3        0.18        0.00      4.24 o 
  -5  11   3      107.41       94.49      6.14 o 
  -4  11   3      138.67      133.30      5.51 o 
  -3  11   3       83.49       71.10      4.28 o 
  -2  11   3      334.60      355.92      8.80 o 
  -1  11   3       34.60       67.77      4.04 o 
   0  11   3     1727.62     1705.54     21.87 o 
   1  11   3      453.58      417.99      8.46 o 
   2  11   3      116.46      103.36      5.01 o 
   3  11   3      118.92      135.50      5.57 o 
   4  11   3     2028.70     1971.70     28.32 o 
   5  11   3      162.34      164.95      7.59 o 
   6  11   3      273.51      295.51      9.40 o 
   7  11   3      398.91      405.41     11.00 o 
   8  11   3       29.76       27.04      5.32 o 
   9  11   3       66.51       66.38      7.31 o 
  10  11   3       73.36       58.73      7.12 o 
  11  11   3      115.30      126.33      8.87 o 
  12  11   3      151.20      133.88     16.06 o 
  13  11   3      460.94      449.70     18.97 o 
 -12  12   3      835.08      870.55     39.66 o 
 -11  12   3      659.14      707.81     24.37 o 
 -10  12   3      952.36      937.36     47.36 o 
  -9  12   3      628.87      665.92     22.17 o 
  -8  12   3      145.21      171.29     12.48 o 
  -7  12   3       14.37       18.58      6.28 o 
  -6  12   3     1373.81     1403.31     22.57 o 
  -5  12   3      878.11      942.16     16.84 o 
  -4  12   3        0.88        0.00      4.24 o 
  -3  12   3       84.79       73.14      4.48 o 
  -2  12   3     2560.90     2558.81     31.19 o 
  -1  12   3      326.78      306.08      7.63 o 
   0  12   3        0.46        0.80      3.14 o 
   1  12   3       15.27       14.78      3.59 o 
   2  12   3     1789.10     1860.44     23.91 o 
   3  12   3        0.64        0.62      4.33 o 
   4  12   3      669.33      627.77     17.21 o 
   5  12   3       48.42       36.91      6.18 o 
   6  12   3       36.28       31.80      5.25 o 
   7  12   3      720.86      728.77     15.00 o 
   8  12   3      127.96      128.61      8.48 o 
   9  12   3       69.84       74.41      6.80 o 
  10  12   3      274.40      254.90     11.69 o 
  11  12   3       16.24       20.13      6.74 o 
  12  12   3     1843.20     2007.18     36.69 o 
 -11  13   3       13.09       14.29     18.26 o 
 -10  13   3       39.42       47.21      9.92 o 
  -9  13   3      271.17      280.94     15.77 o 
  -8  13   3      714.20      762.38     19.68 o 
  -7  13   3        7.46        8.95      6.16 o 
  -6  13   3     1186.79     1164.25     20.10 o 
  -5  13   3      113.76      112.30      6.78 o 
  -4  13   3      544.24      573.60     12.60 o 
  -3  13   3       44.76       24.06      3.96 o 
  -2  13   3       84.21       89.24      4.97 o 
  -1  13   3      132.06      107.99      5.61 o 
   0  13   3       51.44       59.96      4.49 o 
   1  13   3     1072.28     1029.80     15.44 o 
   2  13   3        0.02        0.00      3.37 o 
   3  13   3        0.89        6.24      4.37 o 
   4  13   3       50.12       56.07      5.61 o 
   5  13   3      438.42      461.13     11.67 o 
   6  13   3      317.62      293.94      9.93 o 
   7  13   3       17.91       10.85      5.11 o 
   8  13   3       93.24       79.28      7.41 o 
   9  13   3       40.82       50.13      9.69 o 
  10  13   3       38.15       38.71      7.21 o 
  11  13   3      126.27      138.17     16.26 o 
 -11  14   3       66.61       80.52     33.38 o 
 -10  14   3      595.30      566.47     22.33 o 
  -9  14   3      307.49      292.94     25.11 o 
  -8  14   3       24.73        8.02      7.25 o 
  -7  14   3      676.84      701.87     18.90 o 
  -6  14   3       58.51       82.68      8.30 o 
  -5  14   3        0.14        0.00      6.05 o 
  -4  14   3     1058.06     1088.07     23.19 o 
  -3  14   3      460.89      434.11     14.36 o 
  -2  14   3      451.42      486.12     11.64 o 
  -1  14   3      429.28      440.38     11.09 o 
   0  14   3      280.66      296.07      9.34 o 
   1  14   3        1.32        0.01      3.97 o 
   2  14   3       17.58       13.42      4.37 o 
   3  14   3      823.02      787.87     18.66 o 
   4  14   3       12.44        4.43      6.76 o 
   5  14   3       38.88       53.08      8.07 o 
   6  14   3        0.93        0.06      5.54 o 
   7  14   3      212.78      287.77     12.76 o 
   8  14   3       14.22       34.61      7.14 o 
   9  14   3      721.93      716.73     19.85 o 
  10  14   3        0.71        9.68     10.84 o 
 -10  15   3       48.26       73.70     21.68 o 
  -9  15   3      124.29      142.09     13.16 o 
  -8  15   3       28.26       26.13      8.01 o 
  -7  15   3       57.79       64.28      8.65 o 
  -6  15   3      342.29      366.63     15.94 o 
  -5  15   3        0.48        0.00      6.16 o 
  -4  15   3       56.99       62.39      7.60 o 
  -3  15   3       96.70       94.96     10.68 o 
  -2  15   3        9.96        7.24      5.84 o 
  -1  15   3       54.08       43.74      5.19 o 
   0  15   3      212.35      246.03      9.13 o 
   1  15   3        2.75        0.00      4.25 o 
   2  15   3      202.26      199.45     10.29 o 
   3  15   3        0.12        0.00      5.23 o 
   4  15   3       51.82       74.55      7.89 o 
   5  15   3      188.56      185.31     10.66 o 
   6  15   3       36.50       27.20      7.04 o 
   7  15   3     1070.90     1163.32     31.69 o 
   8  15   3      543.79      602.61     18.83 o 
   9  15   3      370.14      392.72     15.54 o 
  -8  16   3       13.43        0.00      7.71 o 
  -7  16   3      378.14      413.36     16.10 o 
  -6  16   3        7.64       15.78      7.89 o 
  -5  16   3       57.95       56.22      8.52 o 
  -4  16   3       26.95       30.46      7.60 o 
  -3  16   3     1907.95     1950.52     36.18 o 
  -2  16   3       63.93       53.86      7.72 o 
  -1  16   3       80.76       81.48      6.39 o 
   0  16   3       97.83      107.43      6.96 o 
   1  16   3      341.13      323.28     12.58 o 
   2  16   3      339.95      333.54     12.83 o 
   3  16   3      397.04      404.01     14.19 o 
   4  16   3       19.67       13.86      6.40 o 
   5  16   3       12.96        9.28      6.73 o 
   6  16   3      143.81      150.10     10.52 o 
   7  16   3      202.76      224.65     12.75 o 
   8  16   3       46.81       81.92      9.48 o 
  -7  17   3      115.29       92.51     10.34 o 
  -6  17   3      244.23      247.77     13.69 o 
  -5  17   3      253.36      267.39     13.77 o 
  -4  17   3      795.21      851.90     21.74 o 
  -3  17   3      154.44      155.69     10.74 o 
  -2  17   3      182.79      196.26     11.66 o 
  -1  17   3        2.09        0.00      7.20 o 
   0  17   3      189.61      195.78      9.21 o 
   1  17   3      291.28      305.50     12.91 o 
   2  17   3       68.40       59.26      8.12 o 
   3  17   3       45.77       53.83      7.83 o 
   4  17   3      219.63      232.65     12.72 o 
   5  17   3       37.98       33.12      7.83 o 
   6  17   3     1594.56     1652.51     33.54 o 
   7  17   3      316.78      313.62     14.77 o 
  -5  18   3       25.60        6.66      7.83 o 
  -4  18   3       28.31       11.26      7.83 o 
  -3  18   3       97.09       85.56     11.83 o 
  -2  18   3       25.64        6.33      7.72 o 
  -1  18   3        1.60        0.00      7.41 o 
   0  18   3      112.32      118.00      9.44 o 
   1  18   3        4.73       26.75      7.52 o 
   2  18   3       36.01       41.37      7.75 o 
   3  18   3        0.81        0.00      6.56 o 
   4  18   3      108.45       97.23     14.47 o 
   5  18   3        0.24        1.97      7.24 o 
  -2  19   3        4.35        0.00      7.57 o 
  -1  19   3      188.38      178.04     16.55 o 
   0  19   3      362.04      384.69     21.16 o 
   1  19   3       20.02        0.00      9.14 o 
   2  19   3        6.52        0.00      6.95 o 
 -16   0   4     1080.17     1235.45     55.92 o 
 -15   0   4       10.38        0.00     18.26 o 
 -14   0   4      481.61      506.16     34.81 o 
 -13   0   4      376.74      326.41     27.96 o 
 -12   0   4       57.81       49.65     15.98 o 
 -11   0   4     1643.33     1674.28     56.49 o 
 -10   0   4      972.47     1007.61     37.66 o 
  -9   0   4      774.52      758.76     20.54 o 
  -8   0   4     1290.72     1238.01     32.24 o 
  -7   0   4     2106.13     2028.51     39.85 o 
  -6   0   4       41.41       53.65      5.35 o 
  -5   0   4       48.49       30.31      4.11 o 
  -4   0   4     1830.71      705.32     22.26 o 
  -3   0   4      272.73      308.58     19.97 o 
  -2   0   4     8116.57     9364.90    128.17 o 
  -1   0   4    41902.33    41855.54    602.81 o 
   0   0   4     1302.81     1717.51     23.99 o 
   1   0   4    42618.23    41110.88    592.70 o 
   2   0   4    55570.14    57064.64   1439.17 o 
   3   0   4      883.12      885.07     24.54 o 
   4   0   4     1780.93     1780.42     45.65 o 
   5   0   4     1274.27     1310.20     37.66 o 
   6   0   4      215.07      372.44      9.82 o 
   7   0   4     3262.80     3061.30     79.89 o 
   8   0   4     4518.66     4773.32     85.81 o 
   9   0   4     2091.60     2072.34     40.62 o 
  10   0   4      712.48      714.45     31.39 o 
  11   0   4     2603.12     2434.95     74.18 o 
  12   0   4        9.78        5.71     13.70 o 
  13   0   4      284.14      322.99     27.39 o 
  14   0   4      455.61      437.69     31.96 o 
  15   0   4       61.72       51.36     20.54 o 
 -16   1   4      265.03      260.82     21.37 o 
 -15   1   4        9.39        0.00     12.67 o 
 -14   1   4       94.53       86.91     14.32 o 
 -13   1   4      640.85      647.14     25.22 o 
 -12   1   4        3.94        1.46     10.06 o 
 -11   1   4      953.26      862.71     26.62 o 
 -10   1   4      464.86      462.76     14.44 o 
  -9   1   4     2651.66     2652.55     36.79 o 
  -8   1   4     1080.74     1109.44     17.92 o 
  -7   1   4      582.67      678.83     12.43 o 
  -6   1   4      549.25      690.58     11.91 o 
  -5   1   4     2314.30     2517.43     33.08 o 
  -4   1   4     1862.81     1109.34     31.39 o 
  -3   1   4      705.59      719.05      9.54 o 
  -2   1   4      788.94      812.51     10.11 o 
  -1   1   4      531.27      602.36      7.26 o 
   0   1   4    10415.67    10124.26    118.49 o 
   1   1   4     5270.31     5912.72     63.55 o 
   2   1   4    27945.84    30131.76    370.89 o 
   3   1   4      815.27      840.97     13.83 o 
   4   1   4     3962.48     4097.10     58.74 o 
   5   1   4      757.11      926.27     18.85 o 
   6   1   4      540.22      591.39     10.68 o 
   7   1   4       30.81       15.05      2.05 o 
   8   1   4        4.66        4.21      1.82 o 
   9   1   4       88.31       85.27      5.83 o 
  10   1   4     1925.00     1948.91     59.92 o 
  11   1   4      466.17      419.93     18.73 o 
  12   1   4      147.93      137.54     16.55 o 
  13   1   4      190.19      192.77     15.32 o 
  14   1   4      149.34      135.90     15.32 o 
  15   1   4      414.08      413.81     23.99 o 
 -15   2   4      149.76      169.46     21.40 o 
 -14   2   4       96.24       75.59     13.70 o 
 -13   2   4      107.69      113.68     14.84 o 
 -12   2   4       30.19       15.77     10.14 o 
 -11   2   4      359.10      328.14     12.90 o 
 -10   2   4     1059.83     1038.32     21.77 o 
  -9   2   4      863.92      886.86     18.86 o 
  -8   2   4       22.46       35.61      4.23 o 
  -7   2   4      426.65      394.07      9.08 o 
  -6   2   4      322.98      280.29      7.38 o 
  -5   2   4       97.03      135.57      5.20 o 
  -4   2   4       14.44        5.59      2.45 o 
  -3   2   4      629.34      515.88     10.02 o 
  -2   2   4    10257.56    11118.14    363.24 o 
  -1   2   4       15.96        0.00      1.66 o 
   0   2   4     2711.99     2866.18     31.14 o 
   1   2   4    18051.15    19160.51    234.10 o 
   2   2   4     6914.93     8211.60    100.28 o 
   3   2   4     1871.54     2023.98     26.24 o 
   4   2   4     1345.88     1705.61     31.58 o 
   5   2   4      976.39     1211.28     18.99 o 
   6   2   4      261.01      293.92      7.52 o 
   7   2   4     2622.58     3075.19     45.55 o 
   8   2   4       20.24       23.53      4.57 o 
   9   2   4     4897.54     4806.66     72.39 o 
  10   2   4      809.53      785.36     21.35 o 
  11   2   4     1261.98     1230.45     32.06 o 
  12   2   4       56.12       52.99     10.81 o 
  13   2   4      566.87      537.78     22.96 o 
  14   2   4        4.86        0.00     14.27 o 
  15   2   4       23.09       22.60     13.48 o 
 -15   3   4      238.53      235.93     19.69 o 
 -14   3   4       10.11       11.81     12.18 o 
 -13   3   4     1449.57     1409.85     37.90 o 
 -12   3   4      811.30      758.66     25.79 o 
 -11   3   4      332.40      320.38     14.05 o 
 -10   3   4       11.55       12.40      5.33 o 
  -9   3   4     1776.48     1739.12     30.62 o 
  -8   3   4      663.86      706.28     17.76 o 
  -7   3   4     2795.37     2776.32     37.00 o 
  -6   3   4      340.33      294.44      8.61 o 
  -5   3   4     4180.07     4312.93     62.77 o 
  -4   3   4      580.31      608.84      9.72 o 
  -3   3   4     4658.25     4678.19     81.71 o 
  -2   3   4       38.54       19.17      2.43 o 
  -1   3   4      255.13      328.06      5.25 o 
   0   3   4     7755.00     7802.65     83.88 o 
   1   3   4     1134.89     1130.14     15.02 o 
   2   3   4     2132.34     1914.53     71.96 o 
   3   3   4      938.72     1062.29     20.71 o 
   4   3   4      338.07      332.15      6.46 o 
   5   3   4      763.38      728.70     16.57 o 
   6   3   4     3675.13     3873.93     70.56 o 
   7   3   4      160.37      165.92     11.41 o 
   8   3   4       28.15       18.08      4.27 o 
   9   3   4      888.33      875.53     29.10 o 
  10   3   4     1032.84     1088.04     21.48 o 
  11   3   4      800.11      769.59     24.35 o 
  12   3   4        3.14        0.00      9.05 o 
  13   3   4      132.90      117.93     13.40 o 
  14   3   4      503.98      507.26     23.54 o 
  15   3   4        3.95        0.00     12.33 o 
 -15   4   4       33.40       18.55     13.30 o 
 -14   4   4       40.48       34.70     12.61 o 
 -13   4   4       18.40        6.94     13.12 o 
 -12   4   4      453.22      414.21     14.83 o 
 -11   4   4       67.28       63.85      7.19 o 
 -10   4   4      266.93      196.71      9.88 o 
  -9   4   4     1230.75     1147.01     29.73 o 
  -8   4   4       26.73        9.56      6.76 o 
  -7   4   4      664.55      650.37     17.39 o 
  -6   4   4      762.46      889.24     16.20 o 
  -5   4   4     2840.21     3084.96     39.04 o 
  -4   4   4      634.51      583.37      9.72 o 
  -3   4   4     4842.08     5089.40    101.58 o 
  -2   4   4       17.15        0.00      1.01 o 
  -1   4   4     1365.96     1518.70     19.72 o 
   0   4   4    11094.98    11206.27    154.54 o 
   1   4   4      750.58      877.81     38.25 o 
   2   4   4    16240.89    16600.71    286.07 o 
   3   4   4     5092.89     5597.13     68.12 o 
   4   4   4     3744.75     4055.73     50.97 o 
   5   4   4      408.46      435.19     10.22 o 
   6   4   4       87.10      154.16      7.99 o 
   7   4   4      309.69      344.27     11.98 o 
   8   4   4     1591.91     1669.36     34.86 o 
   9   4   4     3637.66     3483.93     66.22 o 
  10   4   4      563.50      565.12     16.99 o 
  11   4   4        1.28        0.00      3.97 o 
  12   4   4     2027.48     2020.82     47.08 o 
  13   4   4      547.98      585.36     29.10 o 
  14   4   4      119.29      123.48     14.67 o 
  15   4   4      126.26       96.89     15.08 o 
 -15   5   4      127.89      122.18     15.84 o 
 -14   5   4      261.32      239.21     27.68 o 
 -13   5   4      114.67       82.58     12.48 o 
 -12   5   4      860.18      849.42     20.65 o 
 -11   5   4       40.22       30.17      6.88 o 
 -10   5   4      226.70      201.11      9.98 o 
  -9   5   4       66.45       58.56      7.35 o 
  -8   5   4     4354.76     4337.48    111.85 o 
  -6   5   4      215.98      171.96      6.85 o 
  -5   5   4     3300.37     3272.44     41.40 o 
  -4   5   4      943.39      912.40     12.33 o 
  -3   5   4      805.08      791.37     11.99 o 
  -2   5   4       79.82       50.90      2.65 o 
  -1   5   4     1830.42     1699.30     24.72 o 
   0   5   4     1393.36     1334.46     60.59 o 
   1   5   4      439.92      449.12     20.58 o 
   2   5   4      827.23      887.64     12.86 o 
   3   5   4      388.65      429.81      6.97 o 
   4   5   4       17.45       48.26      2.70 o 
   5   5   4     2003.16     2257.63     35.56 o 
   6   5   4     1655.59     1994.20     32.45 o 
   7   5   4        0.48        0.86      5.14 o 
   8   5   4        4.96       19.82      9.13 o 
   9   5   4       29.59       17.53      5.71 o 
  10   5   4      707.41      683.23     19.71 o 
  11   5   4      592.79      591.32     18.37 o 
  12   5   4        0.48        7.50      8.97 o 
  13   5   4       90.53       78.16     12.33 o 
  14   5   4        5.76        0.00     10.45 o 
  15   5   4      240.83      226.81     18.20 o 
 -15   6   4       50.98       64.35     14.12 o 
 -14   6   4      616.16      622.20     25.51 o 
 -13   6   4       53.77       73.23     12.20 o 
 -12   6   4       12.71        2.18      6.06 o 
 -11   6   4        4.28        0.00      5.48 o 
 -10   6   4     1937.47     1997.94     35.80 o 
  -9   6   4      144.09      131.53     15.98 o 
  -8   6   4      560.27      566.53     17.96 o 
  -7   6   4       78.46       73.04      7.99 o 
  -6   6   4       26.60       29.54      3.97 o 
  -5   6   4      340.01      312.72      7.33 o 
  -4   6   4       15.78       32.79      2.81 o 
  -3   6   4       35.61       39.90      2.93 o 
  -2   6   4        9.56        5.96      1.72 o 
  -1   6   4      416.10      444.46      6.12 o 
   0   6   4      168.15      190.03      5.23 o 
   1   6   4      151.02      120.38      5.36 o 
   2   6   4     6435.32     6554.39     71.58 o 
   3   6   4     1975.34     2214.95     28.80 o 
   4   6   4       29.81       40.22      2.81 o 
   5   6   4      116.13       94.82      5.44 o 
   6   6   4      927.63      881.32     35.45 o 
   7   6   4        0.12        2.70      4.27 o 
   8   6   4      258.06      261.14     11.74 o 
   9   6   4      500.55      519.61     16.56 o 
  10   6   4       42.66       41.74     13.12 o 
  11   6   4        3.08        3.77      5.33 o 
  12   6   4       47.67       50.12      6.48 o 
  13   6   4        3.65        2.55     12.84 o 
  14   6   4        5.19        0.00     10.77 o 
  15   6   4        5.83        0.00     15.69 o 
 -14   7   4      267.14      250.74     18.51 o 
 -13   7   4        0.09        0.00      6.45 o 
 -12   7   4      200.07      196.38     15.76 o 
 -11   7   4        0.95        0.00      5.48 o 
 -10   7   4      358.25      310.89     14.88 o 
  -9   7   4      245.38      246.84     13.19 o 
  -8   7   4     4595.20     4193.52     79.44 o 
  -7   7   4      176.75       73.04     12.55 o 
  -6   7   4       87.19       56.01      4.08 o 
  -5   7   4       13.77       27.63      3.87 o 
  -4   7   4      908.45      919.27     16.19 o 
  -3   7   4      626.89      675.77     11.43 o 
  -2   7   4     3058.46     2889.65     32.23 o 
  -1   7   4      956.75      791.86     11.31 o 
   0   7   4        0.83        0.00      1.60 o 
   1   7   4     2853.77     2847.04     31.47 o 
   2   7   4     7284.55     7599.60    250.72 o 
   3   7   4     3853.97     3824.82     84.25 o 
   4   7   4      850.99      849.56     12.09 o 
   5   7   4     7437.38     7514.79    105.85 o 
   6   7   4     1470.12     1490.55     25.15 o 
   7   7   4      565.76      563.41     15.78 o 
   8   7   4        9.06        9.20      5.23 o 
   9   7   4     1495.97     1525.49     47.36 o 
  10   7   4      192.36      175.01     10.87 o 
  11   7   4     1239.53     1260.42     30.69 o 
  12   7   4      349.73      392.64     16.14 o 
  13   7   4       72.65       98.96     12.45 o 
  14   7   4       71.20       69.31     12.74 o 
 -14   8   4        0.23        3.62     10.77 o 
 -13   8   4      228.78      232.68     14.96 o 
 -12   8   4      160.51      144.36     11.97 o 
 -11   8   4     1402.97     1457.75     66.77 o 
 -10   8   4        0.63        0.00      6.12 o 
  -9   8   4     1836.61     1848.53     40.84 o 
  -8   8   4      147.06      167.49     23.97 o 
  -7   8   4     1281.84     1391.59     31.75 o 
  -6   8   4       64.51       78.78      5.93 o 
  -5   8   4     1157.82      595.18     17.69 o 
  -4   8   4        4.97        5.38      1.81 o 
  -3   8   4       74.16       73.53      3.67 o 
  -2   8   4        0.43        3.14      3.28 o 
  -1   8   4      327.85      269.61      5.27 o 
   0   8   4       39.75       29.36      3.11 o 
   1   8   4     2412.75     2556.50     28.75 o 
   2   8   4      445.20      335.25      7.25 o 
   3   8   4       21.74       48.15      6.37 o 
   4   8   4       86.80       61.39      4.53 o 
   5   8   4       38.11       32.55      4.49 o 
   6   8   4     1072.04     1102.89     20.32 o 
   7   8   4     3323.48     3316.33     52.96 o 
   8   8   4      297.60      262.83     15.12 o 
   9   8   4      125.51      120.63      9.82 o 
  10   8   4      102.75      114.07     10.27 o 
  11   8   4       33.07       42.30      8.56 o 
  12   8   4      187.01      192.41     12.67 o 
  13   8   4      255.54      221.57     13.91 o 
  14   8   4      357.46      325.92     20.02 o 
 -14   9   4       56.69       57.86      9.55 o 
 -13   9   4      113.44      125.56     11.30 o 
 -12   9   4        2.00        5.84      6.58 o 
 -11   9   4        0.04        0.00     13.41 o 
 -10   9   4       74.42       50.94      8.29 o 
  -9   9   4        2.87        4.09      6.52 o 
  -8   9   4      761.66      712.45     21.36 o 
  -7   9   4        9.44       12.40      5.95 o 
  -6   9   4      362.33      335.45     11.20 o 
  -5   9   4      168.57      142.33      8.82 o 
  -4   9   4      303.28      314.08      6.50 o 
  -3   9   4      356.28      305.12     14.80 o 
  -2   9   4       23.36       26.07      3.15 o 
  -1   9   4      151.48       97.32      3.79 o 
   0   9   4        1.76        6.94      2.10 o 
   1   9   4      179.08      203.27      4.99 o 
   2   9   4      189.28      205.54      6.23 o 
   3   9   4      576.75      548.26     10.07 o 
   4   9   4        2.86        0.03      1.49 o 
   5   9   4        7.03       12.56      5.35 o 
   6   9   4     1992.89     1947.29     27.99 o 
   7   9   4      205.94      176.34      7.49 o 
   8   9   4       39.75       55.94      5.47 o 
   9   9   4       29.45       25.05      5.54 o 
  10   9   4      275.83      295.61     14.14 o 
  11   9   4        6.87       41.09     16.55 o 
  12   9   4        1.40        0.00     12.84 o 
  13   9   4        4.33        4.88     11.41 o 
  14   9   4        5.10       10.96     10.20 o 
 -13  10   4      128.79      125.14     15.43 o 
 -12  10   4       57.63       45.09     14.55 o 
 -11  10   4      757.24      750.04     24.11 o 
 -10  10   4       59.71       71.08      9.50 o 
  -9  10   4      273.30      283.89     14.65 o 
  -8  10   4      305.04      329.52     15.35 o 
  -7  10   4      607.07      578.33     15.26 o 
  -6  10   4      105.51      125.75      5.71 o 
  -5  10   4      202.48      179.16      6.38 o 
  -4  10   4     1251.92     1225.60     16.83 o 
  -3  10   4       38.90       25.98      4.08 o 
  -2  10   4     3017.56     2840.14     37.00 o 
  -1  10   4     2365.84     2371.05     31.52 o 
   0  10   4      217.47      230.19      7.17 o 
   1  10   4       23.27       16.61      3.22 o 
   2  10   4      731.00      767.03     12.97 o 
   3  10   4      248.14      265.08      7.33 o 
   4  10   4     1252.07     1267.47     19.86 o 
   5  10   4      181.06      181.09      7.78 o 
   6  10   4      247.15      280.58      8.91 o 
   7  10   4      226.95      245.63      8.76 o 
   8  10   4     2050.38     2053.85     30.35 o 
   9  10   4        8.99        2.44      4.84 o 
  10  10   4        5.13        9.53      5.23 o 
  11  10   4      175.68      185.45     10.24 o 
  12  10   4      858.71      869.92     20.67 o 
  13  10   4       24.31       17.13      6.59 o 
 -13  11   4        1.68        0.00     15.13 o 
 -12  11   4      508.33      572.10     28.53 o 
 -11  11   4       53.12       71.00     24.25 o 
 -10  11   4       13.08       10.34      8.27 o 
  -9  11   4      117.12      124.69     11.08 o 
  -8  11   4      175.06      186.69     23.97 o 
  -7  11   4        7.90       22.53      5.79 o 
  -6  11   4      425.28      446.01     11.18 o 
  -5  11   4     1265.40     1318.65     21.11 o 
  -4  11   4     2039.12     1985.07     25.16 o 
  -3  11   4      452.38      462.47      8.99 o 
  -2  11   4     3956.71     3863.25     44.69 o 
  -1  11   4       85.01       70.30      4.27 o 
   0  11   4      184.30      172.41      8.34 o 
   1  11   4      843.85      853.46     13.55 o 
   2  11   4      276.91      290.01      7.34 o 
   3  11   4        5.38       13.61      5.01 o 
   4  11   4      553.44      644.96     14.25 o 
   5  11   4      239.71      231.26     13.92 o 
   6  11   4        2.09        0.39      4.05 o 
   7  11   4       28.57       26.71      5.08 o 
   8  11   4       23.57       21.01      7.74 o 
   9  11   4      451.76      477.61     13.98 o 
  10  11   4       18.55       14.65      5.66 o 
  11  11   4      290.70      290.29     12.39 o 
  12  11   4        1.92       14.87      8.21 o 
  13  11   4        4.52        4.48      6.48 o 
 -12  12   4      136.42      129.55     42.51 o 
 -11  12   4      307.06      381.18     41.09 o 
 -10  12   4      124.13      130.84     11.91 o 
  -9  12   4        2.08        8.67      7.41 o 
  -8  12   4      110.54      115.77     10.66 o 
  -7  12   4      720.65      721.84     18.11 o 
  -6  12   4      168.94      161.29      7.92 o 
  -5  12   4      174.74      208.01     10.21 o 
  -4  12   4      652.89      671.36     13.58 o 
  -3  12   4     1423.73     1372.44     18.81 o 
  -2  12   4      371.57      414.18      8.89 o 
  -1  12   4        1.57        0.00      3.21 o 
   0  12   4      250.34      219.64      6.82 o 
   1  12   4      412.13      439.48      9.14 o 
   2  12   4       16.36       25.82      3.81 o 
   3  12   4     1030.55     1036.96     17.73 o 
   4  12   4       15.04       16.09      4.60 o 
   5  12   4      188.16      188.44      8.19 o 
   6  12   4      140.61      155.14      7.78 o 
   7  12   4      437.52      473.34     12.11 o 
   8  12   4      248.95      266.00      9.73 o 
   9  12   4      243.35      257.81     10.22 o 
  10  12   4      150.84      146.74      9.70 o 
  11  12   4       45.96       42.64      7.41 o 
  12  12   4        2.74       28.37      7.14 o 
 -11  13   4       79.97      108.14     12.84 o 
 -10  13   4      203.18      181.05     14.78 o 
  -9  13   4        5.99        0.00      7.48 o 
  -8  13   4      169.02      174.46     13.30 o 
  -7  13   4      256.20      282.88     16.51 o 
  -6  13   4      280.60      301.77     10.20 o 
  -5  13   4      129.57      150.70      7.83 o 
  -4  13   4        6.14        0.38      4.67 o 
  -3  13   4      248.81      248.72      8.61 o 
  -2  13   4      687.73      657.58     11.67 o 
  -1  13   4     1385.95     1459.23     19.95 o 
   0  13   4       91.88       87.91      4.94 o 
   1  13   4      320.03      283.74      7.71 o 
   2  13   4       12.27        8.64      3.69 o 
   3  13   4       27.16       40.28      5.31 o 
   4  13   4       21.85       30.67      5.27 o 
   5  13   4      644.00      660.94     13.99 o 
   6  13   4      359.57      341.30     10.61 o 
   7  13   4      684.24      693.53     14.96 o 
   8  13   4      120.63      124.84      8.32 o 
   9  13   4      206.87      196.22      9.39 o 
  10  13   4      271.54      258.24     12.21 o 
  11  13   4        3.25        3.99      7.53 o 
 -10  14   4     1042.28     1079.69     31.58 o 
  -9  14   4      172.48      162.84     13.57 o 
  -8  14   4       87.42       90.53     10.77 o 
  -7  14   4      298.88      292.03     16.11 o 
  -6  14   4        3.74        6.28      5.47 o 
  -5  14   4      865.75      865.22     16.84 o 
  -4  14   4       77.61       92.08      6.70 o 
  -3  14   4     1143.88     1201.05     20.27 o 
  -2  14   4      556.49      525.94     10.52 o 
  -1  14   4     1078.13     1096.15     16.64 o 
   0  14   4       90.80       82.11      5.13 o 
   1  14   4      152.71      144.45      6.48 o 
   2  14   4      298.14      307.74      9.72 o 
   3  14   4      805.57      853.10     16.15 o 
   4  14   4      112.02      108.39      6.98 o 
   5  14   4      167.29      173.65     10.43 o 
   6  14   4       11.96        4.06      5.14 o 
   7  14   4       11.65       18.96      5.69 o 
   8  14   4      421.26      427.17     15.19 o 
   9  14   4       91.38      100.91     13.43 o 
  10  14   4      309.85      387.22     17.94 o 
  -9  15   4      971.84     1116.56     32.16 o 
  -8  15   4        2.56        0.00      9.89 o 
  -7  15   4      362.51      352.62     19.24 o 
  -6  15   4      177.80      190.10     11.58 o 
  -5  15   4        0.27        0.00      6.47 o 
  -4  15   4      542.52      564.80     16.59 o 
  -3  15   4      344.91      307.75     12.82 o 
  -2  15   4        8.74        5.53      7.11 o 
  -1  15   4       48.26       43.19      5.28 o 
   0  15   4      825.75      859.28     19.44 o 
   1  15   4       71.26       62.77      5.61 o 
   2  15   4       57.99       60.78      7.06 o 
   3  15   4       79.26       71.53      7.52 o 
   4  15   4     1022.15     1037.70     22.92 o 
   5  15   4       44.85       50.21     11.03 o 
   6  15   4      724.17      762.51     30.56 o 
   7  15   4       30.15       39.08      7.57 o 
   8  15   4      580.39      637.55     18.76 o 
   9  15   4      100.87      105.37      9.81 o 
  -8  16   4       71.33       72.27      9.88 o 
  -7  16   4      100.45       93.58      9.96 o 
  -6  16   4       61.76       54.79     10.49 o 
  -5  16   4       12.37        0.00      8.15 o 
  -4  16   4      576.81      620.96     17.97 o 
  -3  16   4        1.49       15.33      6.88 o 
  -2  16   4      254.92      252.99     12.16 o 
  -1  16   4       34.46       28.00      5.31 o 
   0  16   4      677.57      647.88     14.57 o 
   1  16   4        0.95        1.90      5.96 o 
   2  16   4       17.35       17.90      6.26 o 
   3  16   4        4.07        0.00      6.72 o 
   4  16   4       23.49       10.77      7.82 o 
   5  16   4       11.83        7.91      8.32 o 
   6  16   4      114.80      107.23      9.55 o 
   7  16   4      277.71      298.08     17.67 o 
   8  16   4       58.92       59.80     10.73 o 
  -7  17   4       60.50       60.85      9.48 o 
  -6  17   4       76.91       67.83     10.91 o 
  -5  17   4        6.26        2.17      7.59 o 
  -4  17   4       62.57       67.15     13.27 o 
  -3  17   4      481.79      527.43     17.18 o 
  -2  17   4       78.07       51.12     10.17 o 
  -1  17   4       48.19       36.28      7.95 o 
   0  17   4      175.36      164.43      8.60 o 
   1  17   4      135.98      155.87     10.23 o 
   2  17   4       93.14       90.37      8.49 o 
   3  17   4      209.09      207.54     11.89 o 
   4  17   4        0.02        0.08      6.47 o 
   5  17   4      210.40      218.21     12.33 o 
   6  17   4       71.16       86.61      9.18 o 
   7  17   4       17.11       15.35      7.88 o 
  -5  18   4       10.36        6.17      7.83 o 
  -4  18   4      112.52      109.24     11.51 o 
  -3  18   4      329.79      325.52     14.78 o 
  -2  18   4      158.02      142.84     16.91 o 
  -1  18   4      562.96      583.02     22.10 o 
   0  18   4      262.96      280.83     13.14 o 
   1  18   4      296.80      325.32     13.90 o 
   2  18   4       55.43       50.92      9.18 o 
   3  18   4      328.16      349.67     14.77 o 
   4  18   4       60.42       58.54      8.89 o 
   5  18   4       31.48       24.29      9.20 o 
  -1  19   4       39.37       33.84     13.11 o 
   0  19   4      170.70      145.94     15.53 o 
   1  19   4      111.04       91.66      9.38 o 
 -15   1   5       23.36        4.43     13.30 o 
 -14   1   5      234.12      232.25     18.16 o 
 -13   1   5      921.69      925.29     30.06 o 
 -12   1   5      112.14      111.20     13.11 o 
 -11   1   5       20.26       17.42      9.88 o 
 -10   1   5      608.17      553.90     15.85 o 
  -9   1   5      128.07      141.14      7.19 o 
  -8   1   5      358.44      360.77     11.53 o 
  -7   1   5     5935.20     6156.03     77.87 o 
  -6   1   5      407.95      434.52      9.34 o 
  -5   1   5        4.50        5.04      3.05 o 
  -4   1   5     1211.27     1455.71     22.34 o 
  -3   1   5      304.82      330.98      6.03 o 
  -2   1   5       99.91      135.16      5.09 o 
  -1   1   5     1421.30     1449.40     16.28 o 
   0   1   5      627.76      720.94      9.61 o 
   1   1   5     4325.14     4660.26     45.56 o 
   2   1   5     1165.18     1268.97     14.83 o 
   3   1   5     7583.44     7622.40    107.73 o 
   4   1   5      596.75      612.21     12.53 o 
   5   1   5      794.09     1012.34     20.71 o 
   6   1   5     2337.86     2472.78     36.82 o 
   7   1   5      209.54      263.42      6.02 o 
   8   1   5     1421.63     1455.89     20.86 o 
   9   1   5      389.46      467.93     15.74 o 
  10   1   5        0.24        0.00      8.21 o 
  11   1   5      549.03      520.88     20.35 o 
  12   1   5      476.65      517.77     26.82 o 
  13   1   5      310.46      336.90     19.36 o 
  14   1   5      104.27       98.77     14.51 o 
  15   1   5      313.04      322.50     22.18 o 
 -15   2   5       10.63        0.00     13.30 o 
 -14   2   5      395.04      397.46     22.37 o 
 -13   2   5      647.77      635.05     24.98 o 
 -12   2   5      267.91      290.69     18.14 o 
 -11   2   5      485.35      447.40     14.92 o 
 -10   2   5      261.32      285.80     12.14 o 
  -9   2   5        3.97        4.61      5.19 o 
  -8   2   5       92.25       81.29      5.16 o 
  -7   2   5     1106.89     1180.05     18.39 o 
  -6   2   5     1512.49     1484.55     21.42 o 
  -5   2   5      846.51      999.20     15.21 o 
  -4   2   5      385.31      407.06      9.22 o 
  -3   2   5      134.03      125.84      6.26 o 
  -2   2   5     1560.62     1465.68     27.83 o 
  -1   2   5     8194.47     8781.56    104.76 o 
   0   2   5       45.84       63.42      6.07 o 
   1   2   5     5386.24     5682.32     69.76 o 
   2   2   5       11.63       76.64      6.59 o 
   3   2   5     1225.53     1234.04     16.89 o 
   4   2   5      566.41      643.82     14.22 o 
   5   2   5     1381.48     1519.81     29.15 o 
   6   2   5     4978.76     5197.07     92.55 o 
   7   2   5     5690.41     5915.91     85.04 o 
   8   2   5       32.65       24.64      4.24 o 
   9   2   5       12.34       28.69      4.31 o 
  10   2   5      368.26      394.20     11.74 o 
  11   2   5      332.05      311.87     16.65 o 
  12   2   5        1.69        0.00      8.91 o 
  13   2   5      519.31      519.60     22.33 o 
  14   2   5      207.36      219.29     17.52 o 
  15   2   5      395.25      354.29     22.59 o 
 -15   3   5       25.14       21.99     13.65 o 
 -14   3   5       92.84       86.74     14.46 o 
 -13   3   5        6.56        6.01     10.81 o 
 -12   3   5      220.67      170.71     14.22 o 
 -11   3   5       66.22       54.64      7.36 o 
 -10   3   5      227.01      220.11     11.09 o 
  -9   3   5      457.00      423.30     13.11 o 
  -8   3   5      199.40      189.09      9.00 o 
  -7   3   5      782.22      860.09     14.51 o 
  -6   3   5     3947.40     4238.35     54.32 o 
  -5   3   5       91.13       50.86      3.37 o 
  -4   3   5     4462.47     4802.79    172.33 o 
  -3   3   5     9396.06    10029.76    172.50 o 
  -1   3   5       10.31       19.76      3.69 o 
   0   3   5      426.04      395.67      7.17 o 
   1   3   5     3776.64     4023.79     57.76 o 
   2   3   5     2482.82     2877.69     42.17 o 
   3   3   5      245.56      181.47      9.70 o 
   4   3   5      892.22      972.29     14.28 o 
   5   3   5     1072.37     1151.14     18.53 o 
   6   3   5      574.88      556.06     14.53 o 
   7   3   5       90.05      120.02     12.84 o 
   8   3   5      697.51      687.68     17.80 o 
   9   3   5      634.25      562.17     16.47 o 
  10   3   5      253.22      250.86      9.86 o 
  11   3   5       98.87      108.53     11.52 o 
  12   3   5      184.90      192.64     15.10 o 
  13   3   5       16.07        0.00     11.41 o 
  14   3   5        2.81        9.78     11.52 o 
  15   3   5       81.34       67.07     14.22 o 
 -15   4   5        9.63       16.51     13.40 o 
 -14   4   5      198.62      201.04     17.12 o 
 -13   4   5       33.75       34.89     11.52 o 
 -12   4   5      251.21      234.32     13.10 o 
 -11   4   5        1.01        0.90      8.93 o 
 -10   4   5      416.75      428.72     13.78 o 
  -9   4   5        4.41        8.79      5.21 o 
  -8   4   5       13.21       14.53      4.84 o 
  -7   4   5      360.34      355.24      9.99 o 
  -6   4   5      527.40      546.56     15.76 o 
  -5   4   5      133.30      159.47      5.73 o 
  -4   4   5     2599.86     2771.14     35.30 o 
  -3   4   5      192.30      139.89      5.03 o 
  -2   4   5      696.99      445.99     10.40 o 
  -1   4   5      337.73      377.49      9.58 o 
   0   4   5     4899.66     5132.69     73.36 o 
   1   4   5     8186.11     8115.24    140.42 o 
   2   4   5      734.01      400.60     25.39 o 
   3   4   5     5648.85     6327.14     69.00 o 
   4   4   5     1207.95     1272.05     20.65 o 
   5   4   5     1062.07     1159.96     24.44 o 
   6   4   5     1045.57     1102.47     24.05 o 
   7   4   5      456.86      426.17     13.51 o 
   8   4   5      117.82      132.52      8.29 o 
   9   4   5      173.10      221.65     15.41 o 
  10   4   5       10.45        9.03      6.85 o 
  11   4   5       10.62       15.89      4.78 o 
  12   4   5      118.97      119.19     26.54 o 
  13   4   5      290.74      279.14     31.10 o 
  14   4   5      614.78      645.01     25.91 o 
  15   4   5       10.26        0.00     12.20 o 
 -15   5   5       34.75       32.03     13.71 o 
 -14   5   5      101.82      110.06     14.62 o 
 -13   5   5      341.17      292.61     18.91 o 
 -12   5   5      695.55      671.12     18.54 o 
 -11   5   5       55.09       59.02      7.36 o 
 -10   5   5        3.59       11.38      5.48 o 
  -9   5   5      400.36      382.38     12.39 o 
  -8   5   5      550.73      535.87     17.55 o 
  -7   5   5      668.83      645.17     24.94 o 
  -6   5   5      283.89      228.68      7.05 o 
  -5   5   5       38.43       57.90      3.69 o 
  -4   5   5       50.71      118.73      5.52 o 
  -3   5   5      360.78      471.02      8.61 o 
  -2   5   5      629.20      592.73      8.79 o 
  -1   5   5      844.15      887.75     11.54 o 
   0   5   5      113.92       82.40      5.78 o 
   1   5   5     2036.51     2002.29     23.33 o 
   2   5   5     2118.44     2080.47     26.90 o 
   3   5   5      724.98      883.57     13.23 o 
   4   5   5       36.36       61.63      3.94 o 
   5   5   5      968.18     1032.03     15.36 o 
   6   5   5        3.60        2.86      3.47 o 
   7   5   5      494.84      579.59     16.43 o 
   8   5   5     1969.29     1894.32     39.15 o 
   9   5   5      100.17      100.79      7.99 o 
  10   5   5       18.33       23.45      5.75 o 
  11   5   5      149.16      128.29      9.76 o 
  12   5   5     1426.04     1377.67     57.64 o 
  13   5   5      249.58      296.19     21.40 o 
  14   5   5      415.15      453.03     26.25 o 
  15   5   5       17.74       21.78     12.45 o 
 -15   6   5      289.83      263.84     19.72 o 
 -14   6   5       67.42       69.77     17.98 o 
 -13   6   5        0.14        0.00      8.79 o 
 -12   6   5       44.75       19.99      6.78 o 
 -11   6   5      945.67      961.53     21.68 o 
 -10   6   5     1067.31     1120.31     26.74 o 
  -9   6   5        1.99        0.00      7.13 o 
  -8   6   5      830.29      862.53     30.53 o 
  -7   6   5       15.50        3.90     11.13 o 
  -6   6   5      214.96      178.21     10.99 o 
  -5   6   5     3990.16     4192.96     52.65 o 
  -4   6   5     1388.37     1369.16     19.39 o 
  -3   6   5     8928.72     9556.31    103.69 o 
  -2   6   5     4409.99     4454.25     44.37 o 
  -1   6   5     5255.31     5207.91     57.42 o 
   0   6   5     1961.98     1870.58     22.15 o 
   1   6   5     1177.19     1305.39     18.25 o 
   2   6   5      762.77      807.52     12.36 o 
   3   6   5      283.27      385.93      7.89 o 
   4   6   5      429.31      458.51      7.91 o 
   5   6   5     4324.11     4705.37     52.52 o 
   6   6   5      350.58      362.25     10.64 o 
   7   6   5       10.74       13.70      4.72 o 
   8   6   5      741.74      756.18     20.29 o 
   9   6   5        0.10        1.89      4.78 o 
  10   6   5       49.84       30.39      6.22 o 
  11   6   5      166.70      155.58     10.87 o 
  12   6   5      386.26      372.34     15.38 o 
  13   6   5      136.33      130.12     22.83 o 
  14   6   5        1.19        0.00     10.84 o 
  15   6   5      154.59      109.88     15.22 o 
 -14   7   5       89.67       72.49     13.44 o 
 -13   7   5      186.76      191.09     13.47 o 
 -12   7   5      311.53      324.78     13.67 o 
 -11   7   5        2.14        4.12      5.73 o 
 -10   7   5       18.64       13.05      8.85 o 
  -9   7   5      154.37      204.01     12.48 o 
  -8   7   5       38.65       58.00      7.85 o 
  -7   7   5       20.57       25.65      6.39 o 
  -6   7   5      199.34      225.41      8.88 o 
  -5   7   5       13.90        0.00      2.49 o 
  -4   7   5     1257.37     1463.47     20.73 o 
  -3   7   5      165.24      148.08      5.17 o 
  -2   7   5     2802.42     3003.29     30.80 o 
  -1   7   5       24.54       17.64      2.47 o 
   0   7   5     1438.32     1236.82     15.83 o 
   1   7   5      327.80      310.75      7.11 o 
   2   7   5     1984.45     2055.78     27.39 o 
   3   7   5      575.37      637.42     17.05 o 
   4   7   5       16.78       12.57      2.79 o 
   5   7   5       56.02       48.39      4.39 o 
   6   7   5      202.58      190.60      7.48 o 
   7   7   5      554.79      515.97     19.75 o 
   8   7   5      846.18      822.14     21.51 o 
   9   7   5      155.85      161.52     10.35 o 
  10   7   5      376.37      423.17     17.12 o 
  11   7   5      396.37      428.05     32.81 o 
  12   7   5       14.54        9.99      6.29 o 
  13   7   5      221.89      204.53     15.75 o 
  14   7   5       50.89       62.44     17.40 o 
 -14   8   5       33.58       25.28     11.72 o 
 -13   8   5        0.78        0.00      7.17 o 
 -12   8   5        0.04        0.00      9.52 o 
 -11   8   5      185.25      174.53     13.44 o 
 -10   8   5        1.13        0.00      6.52 o 
  -9   8   5       12.66       22.00      9.42 o 
  -8   8   5      480.27      491.38     33.10 o 
  -7   8   5      238.13      176.28     11.24 o 
  -6   8   5      341.41      373.68     12.49 o 
  -5   8   5     1087.86     1128.58     19.58 o 
  -4   8   5     4133.84     4114.47     59.40 o 
  -3   8   5     2574.89     2499.89     28.61 o 
  -2   8   5        2.36        8.77      2.38 o 
  -1   8   5       15.59       23.19      2.47 o 
   0   8   5      471.01      425.35      6.33 o 
   1   8   5      990.62      914.34     12.75 o 
   2   8   5        9.10        9.53      2.58 o 
   3   8   5      118.97       84.01      4.97 o 
   4   8   5       56.43       70.93      5.03 o 
   5   8   5     1474.86     1440.21     24.40 o 
   6   8   5      331.71      333.59      9.44 o 
   7   8   5        2.32        4.57      4.02 o 
   8   8   5      276.86      285.21     10.06 o 
   9   8   5      202.88      266.92     13.19 o 
  10   8   5       12.54        3.28     11.13 o 
  11   8   5        6.00        2.22      5.78 o 
  12   8   5       16.72       28.38      7.28 o 
  13   8   5      146.61      165.49     23.40 o 
  14   8   5       26.00       35.26     18.55 o 
 -14   9   5      441.89      442.18     27.19 o 
 -13   9   5       41.60       33.35     12.58 o 
 -12   9   5      666.85      633.40     18.71 o 
 -11   9   5       39.89       19.97      8.21 o 
 -10   9   5       32.26       13.51      7.41 o 
  -9   9   5        0.53        5.60      6.82 o 
  -8   9   5      243.57      269.09     13.82 o 
  -7   9   5      825.95      793.92     27.68 o 
  -6   9   5     2844.92     2880.63     39.02 o 
  -5   9   5     2794.76     2752.85    113.65 o 
  -4   9   5     1385.51     1213.51     18.09 o 
  -3   9   5      980.08      999.59     13.20 o 
  -2   9   5     4558.45     4439.56     48.71 o 
  -1   9   5      275.81      240.71      6.59 o 
   0   9   5      111.13      129.20      5.48 o 
   1   9   5       18.52        9.62      2.91 o 
   2   9   5     2831.51     2789.05     36.24 o 
   3   9   5        8.37        4.13      2.94 o 
   4   9   5     1027.51     1006.97     22.83 o 
   5   9   5      830.69      849.30     14.87 o 
   6   9   5      556.13      647.20     13.16 o 
   7   9   5        4.09        4.00      4.20 o 
   8   9   5     2472.54     2374.13     33.84 o 
   9   9   5      666.19      704.29     16.56 o 
  10   9   5        4.31        5.73      5.11 o 
  11   9   5     1781.49     1819.90     45.35 o 
  12   9   5      569.23      583.71     20.54 o 
  13   9   5        1.46        0.00     13.41 o 
 -13  10   5       46.90       38.57     12.56 o 
 -12  10   5      288.97      278.79     17.14 o 
 -11  10   5        5.73        8.53     18.83 o 
 -10  10   5        3.90        2.82      7.03 o 
  -9  10   5       22.72       24.97      7.69 o 
  -8  10   5      343.73      317.95     15.22 o 
  -7  10   5       84.12       86.14      8.87 o 
  -6  10   5       59.52       60.85      5.53 o 
  -5  10   5      508.13      490.47     11.36 o 
  -4  10   5       51.60       50.33      3.94 o 
  -3  10   5      163.01      152.72      6.16 o 
  -2  10   5      398.43      450.59      9.48 o 
  -1  10   5     1518.35     1511.71     21.49 o 
   0  10   5      136.46      139.49      5.85 o 
   1  10   5      340.03      392.00      8.70 o 
   2  10   5        0.07        0.00      2.97 o 
   3  10   5       10.49       13.42      3.39 o 
   4  10   5      408.64      427.64     10.26 o 
   5  10   5       45.97       45.51      4.87 o 
   6  10   5        6.32        2.39      4.12 o 
   7  10   5        1.56        1.65      4.20 o 
   8  10   5     1254.63     1243.40     20.84 o 
   9  10   5        0.45        0.00      4.81 o 
  10  10   5        8.52        3.45      7.53 o 
  11  10   5      108.13      109.40      8.43 o 
  12  10   5       40.56       40.75      7.86 o 
  13  10   5       97.04       93.74      8.69 o 
 -13  11   5      381.20      404.25     16.56 o 
 -12  11   5       57.56       45.76     13.41 o 
 -11  11   5        7.18        1.81     15.12 o 
 -10  11   5        0.61        0.00      7.41 o 
  -9  11   5       21.98       24.13     21.40 o 
  -8  11   5      232.75      270.06     19.40 o 
  -7  11   5      463.88      428.87     13.79 o 
  -6  11   5     1136.08     1172.88     20.34 o 
  -5  11   5        0.06        3.83      5.68 o 
  -4  11   5      574.05      622.91     10.99 o 
  -3  11   5      355.71      349.89      8.28 o 
  -2  11   5      489.19      470.39     12.51 o 
  -1  11   5      849.25      809.29     12.73 o 
   0  11   5      461.65      455.40     10.16 o 
   1  11   5       51.62       33.27      3.95 o 
   2  11   5       42.80       30.53      3.79 o 
   3  11   5     3660.17     3495.03     40.98 o 
   4  11   5     1055.21      916.94     17.54 o 
   5  11   5      154.84      151.92      7.58 o 
   6  11   5       40.61       46.89      5.31 o 
   7  11   5      258.60      251.85      9.42 o 
   8  11   5      389.97      467.51     12.20 o 
   9  11   5       44.40       54.16      6.85 o 
  10  11   5       34.45       36.98      6.57 o 
  11  11   5       79.97       83.79      8.25 o 
  12  11   5       18.28       27.68      7.14 o 
 -12  12   5        0.61        0.00     27.96 o 
 -11  12   5      735.81      712.19     24.86 o 
 -10  12   5      203.77      214.27     15.19 o 
  -9  12   5      349.26      381.44     17.68 o 
  -8  12   5      188.75      198.92     13.57 o 
  -7  12   5       40.47       27.64      6.64 o 
  -6  12   5       15.37       14.05      5.10 o 
  -5  12   5     3427.52     3487.99     46.94 o 
  -4  12   5      617.44      577.99     12.60 o 
  -3  12   5       53.65       62.13      4.67 o 
  -2  12   5        5.53        0.19      3.37 o 
  -1  12   5       29.73       22.54      3.75 o 
   0  12   5      500.12      501.93      9.85 o 
   1  12   5     3413.61     3243.12     38.79 o 
   2  12   5      687.14      774.30     12.69 o 
   3  12   5      121.82      128.59      6.76 o 
   4  12   5      926.69      846.36     15.69 o 
   5  12   5      550.15      557.51     18.70 o 
   6  12   5      133.40      126.57      7.28 o 
   7  12   5      529.09      542.30     12.98 o 
   8  12   5      434.89      454.39     12.25 o 
   9  12   5      401.03      436.17     13.34 o 
  10  12   5       20.44       28.39      6.39 o 
  11  12   5        0.15        3.80      7.35 o 
  12  12   5      119.52      146.40     10.43 o 
 -11  13   5       57.74       55.96     13.98 o 
 -10  13   5      317.23      337.69     18.23 o 
  -9  13   5        2.24        1.84     13.98 o 
  -8  13   5      120.84       86.65     25.39 o 
  -7  13   5      240.66      287.71     12.56 o 
  -6  13   5       36.95       34.11      5.89 o 
  -5  13   5        5.80        3.17      4.90 o 
  -4  13   5       24.72       17.81      5.10 o 
  -3  13   5        7.46       14.36      4.40 o 
  -2  13   5       37.77       47.90      5.02 o 
  -1  13   5     1421.01     1412.22     19.64 o 
   0  13   5        2.33        0.00      3.44 o 
   1  13   5      307.03      338.39      8.53 o 
   2  13   5      101.05       85.73      5.23 o 
   3  13   5     1097.76     1146.59     19.31 o 
   4  13   5        1.68        0.00      4.44 o 
   5  13   5      370.20      390.92     14.25 o 
   6  13   5      593.38      617.17     13.89 o 
   7  13   5      222.89      261.37      9.98 o 
   8  13   5      200.95      197.00      9.33 o 
   9  13   5      181.65      212.69      9.91 o 
  10  13   5       38.61       45.48      7.31 o 
  11  13   5       33.04       23.54     11.33 o 
 -10  14   5      320.84      327.94     47.08 o 
  -9  14   5        7.46       11.47      9.07 o 
  -8  14   5      416.27      456.99     19.73 o 
  -7  14   5        0.00        0.00      9.39 o 
  -6  14   5      820.95      843.55     17.01 o 
  -5  14   5        0.77        0.00      5.05 o 
  -4  14   5      716.47      759.38     15.33 o 
  -3  14   5       48.91       62.98      6.13 o 
  -2  14   5      508.64      486.20     11.07 o 
  -1  14   5      200.89      208.40      7.40 o 
   0  14   5     1276.34     1286.02     25.64 o 
   1  14   5       11.64        3.12      3.90 o 
   2  14   5      540.23      475.22     11.68 o 
   3  14   5     1977.51     2014.53     34.18 o 
   4  14   5        5.73        4.55      5.00 o 
   5  14   5       14.16       23.74      5.75 o 
   6  14   5      178.89      161.59      8.60 o 
   7  14   5      561.39      581.82     14.14 o 
   8  14   5       92.83       99.45      7.69 o 
   9  14   5       98.23      118.22      8.41 o 
  10  14   5      417.05      520.99     20.39 o 
  -9  15   5      117.13      151.66     13.98 o 
  -8  15   5      117.40       97.62     11.61 o 
  -7  15   5        8.22       10.90      7.59 o 
  -6  15   5       31.82       42.77      7.82 o 
  -5  15   5       11.35        3.76      6.83 o 
  -4  15   5      158.20      171.93     10.64 o 
  -3  15   5       70.18       53.72      7.68 o 
  -2  15   5      401.78      404.89     11.14 o 
  -1  15   5      104.53       89.43      6.21 o 
   0  15   5      111.42       94.93      6.35 o 
   1  15   5      477.65      426.97     11.42 o 
   2  15   5       30.68       33.80      6.52 o 
   3  15   5        1.28        0.68      5.50 o 
   4  15   5       35.72       33.29      6.77 o 
   5  15   5      492.98      480.09     31.92 o 
   6  15   5       96.39       99.44      8.93 o 
   7  15   5       76.60      109.44     10.73 o 
   8  15   5      151.16      157.30     13.50 o 
   9  15   5       61.80       60.61      8.83 o 
  -8  16   5      127.94      129.51     19.40 o 
  -7  16   5        2.95        0.00      7.24 o 
  -6  16   5      365.54      387.77     15.34 o 
  -5  16   5       11.38        0.63      7.24 o 
  -4  16   5       14.28       18.00     13.12 o 
  -3  16   5       21.24       29.35      9.09 o 
  -2  16   5        2.59        3.31      6.52 o 
  -1  16   5      136.32      128.03      7.57 o 
   0  16   5     1326.78     1330.86     24.71 o 
   1  16   5      170.26      182.76     10.30 o 
   2  16   5        0.29        0.00      5.93 o 
   3  16   5       74.75       81.96      9.87 o 
   4  16   5      120.95      121.43      9.41 o 
   5  16   5        2.71        0.00      6.01 o 
   6  16   5      305.35      356.84     14.61 o 
   7  16   5       30.65       35.15      7.92 o 
   8  16   5       10.86       10.08      7.23 o 
  -7  17   5      388.06      393.91     16.47 o 
  -6  17   5        0.26        0.00      7.66 o 
  -5  17   5        0.00        0.00      7.30 o 
  -4  17   5       54.46       44.78      8.65 o 
  -3  17   5      868.88      883.99     22.19 o 
  -2  17   5       16.93       12.65      7.41 o 
  -1  17   5      306.03      323.08     14.10 o 
   0  17   5        6.89        7.99      6.19 o 
   1  17   5      590.22      633.29     27.20 o 
   2  17   5      730.72      732.73     23.94 o 
   3  17   5      361.61      421.94     15.20 o 
   4  17   5      252.18      271.90     13.25 o 
   5  17   5       66.81       85.61     12.37 o 
   6  17   5      264.70      292.03     13.83 o 
   7  17   5      157.58      164.09     22.83 o 
  -5  18   5        0.39        0.00     10.59 o 
  -4  18   5       66.86       82.24     11.15 o 
  -3  18   5        2.98        2.35     12.09 o 
  -2  18   5       25.17       18.62      8.30 o 
  -1  18   5       58.90       82.59     15.12 o 
   0  18   5       27.77       35.26     16.17 o 
   1  18   5       78.91       81.55      8.77 o 
   2  18   5        0.53        3.61      6.90 o 
   3  18   5      176.72      177.44     13.82 o 
   4  18   5       66.12       66.71     10.20 o 
   5  18   5       24.39       16.91      8.62 o 
   0  19   5       75.69       75.90     19.97 o 
 -15   0   6        5.23        2.28     18.83 o 
 -14   0   6      681.02      664.80     38.80 o 
 -13   0   6      132.79      129.54     20.54 o 
 -12   0   6      829.55      736.13     35.95 o 
 -11   0   6     4391.90     4147.46    116.41 o 
 -10   0   6     1088.67     1152.78     28.51 o 
  -9   0   6     1133.15     1239.45     41.94 o 
  -8   0   6      962.43     1156.71     26.95 o 
  -7   0   6     2427.48     2759.75     53.03 o 
  -6   0   6     5323.16     5745.95    102.68 o 
  -5   0   6     1787.27     2283.32     43.36 o 
  -3   0   6     4230.03     4312.86     61.11 o 
  -2   0   6      123.90      149.29      5.38 o 
  -1   0   6      914.93     1148.76     20.35 o 
   0   0   6    21286.44    20877.60    285.63 o 
   1   0   6     3371.30     3662.06     51.06 o 
   2   0   6     1581.30     1664.88     29.56 o 
   3   0   6      804.36      939.85     27.39 o 
   4   0   6     7403.53     7635.25    186.60 o 
   5   0   6     3162.21     3971.53     71.00 o 
   6   0   6        6.92        1.62      3.45 o 
   7   0   6       74.99       86.89      5.79 o 
   8   0   6      119.02       82.02      5.87 o 
   9   0   6       32.09       33.29      4.24 o 
  10   0   6     1183.34     1184.09     42.80 o 
  11   0   6       50.47       30.24     13.12 o 
  12   0   6      351.00      372.06     26.82 o 
  13   0   6      659.88      683.63     35.95 o 
  14   0   6        0.10        0.00     15.98 o 
  15   0   6        0.01        0.00     17.12 o 
 -15   1   6      447.03      473.19     25.22 o 
 -14   1   6        8.77        0.00     12.30 o 
 -13   1   6       41.35       24.76     11.90 o 
 -12   1   6       40.53       35.67     17.12 o 
 -11   1   6     1288.79     1248.25     33.08 o 
 -10   1   6      295.53      243.71     12.15 o 
  -9   1   6      170.30      184.86      8.88 o 
  -8   1   6      913.41      801.85     15.11 o 
  -7   1   6     1470.31     1426.53     21.64 o 
  -6   1   6     2204.07     1955.31     27.29 o 
  -5   1   6      818.12      865.47     13.96 o 
  -4   1   6       47.24       40.18      4.46 o 
  -3   1   6       16.39       32.38      2.70 o 
  -2   1   6      877.78      831.80      9.66 o 
  -1   1   6     4630.80     5033.24     53.56 o 
   0   1   6     2253.93     2412.57     29.28 o 
   1   1   6      779.22      948.64     10.26 o 
   2   1   6     3587.21     3665.25     40.21 o 
   3   1   6    10150.37    10353.12    145.73 o 
   4   1   6        2.55        2.03      2.40 o 
   5   1   6      323.80      413.84     15.12 o 
   6   1   6      420.03      441.05     12.07 o 
   7   1   6      102.94       90.28      4.08 o 
   8   1   6      173.58      135.81      4.82 o 
   9   1   6      560.27      584.95     13.50 o 
  10   1   6      667.64      704.86     22.18 o 
  11   1   6        4.96        0.00      8.44 o 
  12   1   6       60.06       66.28     11.28 o 
  13   1   6      297.77      295.37     18.91 o 
  14   1   6      118.72      119.73     14.93 o 
  15   1   6       10.44        2.71     13.07 o 
 -15   2   6        0.91        0.00     12.89 o 
 -14   2   6       41.19       45.38     13.30 o 
 -13   2   6      185.54      194.68     15.90 o 
 -12   2   6       69.42       46.23     11.21 o 
 -11   2   6      461.59      447.31     15.23 o 
 -10   2   6     3171.90     3058.02     49.91 o 
  -9   2   6      118.21       94.25      6.10 o 
  -8   2   6      361.81      325.70      9.75 o 
  -7   2   6      224.46      188.03      8.07 o 
  -6   2   6     3277.90     3278.09     42.99 o 
  -5   2   6      220.76      282.46      6.42 o 
  -4   2   6     3296.04     3350.39     42.05 o 
  -3   2   6      508.82      509.43      8.58 o 
  -2   2   6     2738.36     3045.80     37.89 o 
  -1   2   6     1891.60     1946.49     27.22 o 
   0   2   6      223.04      184.23      6.75 o 
   1   2   6      994.65     1225.35     14.07 o 
   2   2   6      188.07      358.60     12.19 o 
   3   2   6     2235.38     2146.28     62.27 o 
   4   2   6      896.71      740.03     23.47 o 
   5   2   6        1.36        4.93      3.99 o 
   6   2   6     3128.41     3547.19     52.11 o 
   7   2   6       38.87       42.00      3.71 o 
   8   2   6      387.01      396.48     12.44 o 
   9   2   6      352.07      311.45      9.81 o 
  10   2   6       69.11       61.79      5.57 o 
  11   2   6      520.38      512.17     19.90 o 
  12   2   6      212.85      213.33     15.53 o 
  13   2   6      219.29      195.56     15.72 o 
  14   2   6       31.79       21.73     12.55 o 
  15   2   6      105.04      112.03     16.13 o 
 -15   3   6        0.31        0.00     13.15 o 
 -14   3   6       28.09       29.14     12.84 o 
 -13   3   6      329.32      343.37     20.13 o 
 -12   3   6       38.75       39.22     10.96 o 
 -11   3   6      397.00      407.41     14.64 o 
 -10   3   6      816.60      783.78     18.72 o 
  -9   3   6      150.99      167.92     13.62 o 
  -8   3   6       73.83       79.28      6.59 o 
  -7   3   6     1474.87     1459.05     21.87 o 
  -6   3   6      643.30      789.74     13.84 o 
  -5   3   6       27.18       19.30      3.00 o 
  -4   3   6     4314.97     4625.74     67.30 o 
  -3   3   6    31241.88    31647.63    466.96 o 
  -2   3   6     1292.99     1134.11    174.90 o 
  -1   3   6      423.18      441.99      8.65 o 
   0   3   6     1205.71     1113.54     15.49 o 
   1   3   6     1962.37     1842.47     23.19 o 
   2   3   6      203.55      344.36     16.75 o 
   3   3   6    11102.85    13035.99    183.28 o 
   4   3   6       64.54       26.72      3.05 o 
   5   3   6      867.38      731.29     13.58 o 
   6   3   6        0.08       11.30      2.71 o 
   7   3   6     1020.69      976.15     16.68 o 
   8   3   6     1655.76     1643.23     33.88 o 
   9   3   6     3782.35     3466.71     65.59 o 
  10   3   6      700.35      642.55     15.38 o 
  11   3   6      839.09      763.21     24.12 o 
  12   3   6      210.62      210.20     14.72 o 
  13   3   6      365.39      358.66     19.42 o 
  14   3   6      225.65      215.95     16.98 o 
  15   3   6       10.68        0.00     11.92 o 
 -15   4   6     1076.69     1092.64     35.48 o 
 -14   4   6      430.30      469.71     23.95 o 
 -13   4   6       42.16       30.81     11.78 o 
 -12   4   6      204.49      165.72     10.71 o 
 -11   4   6      235.68      225.81     11.55 o 
 -10   4   6     1694.75     1637.74     30.55 o 
  -9   4   6     3940.57     3833.85     60.04 o 
  -8   4   6     1334.53     1292.22     24.29 o 
  -7   4   6      260.82      242.53      8.07 o 
  -6   4   6      182.51      202.13      8.11 o 
  -5   4   6     6685.04     6717.67     82.09 o 
  -4   4   6     2289.08     2181.34     28.53 o 
  -3   4   6        8.90        4.15      5.15 o 
  -2   4   6      309.82      369.24      6.37 o 
  -1   4   6     1902.95      738.67     53.36 o 
   0   4   6     5053.53     5186.38     90.99 o 
   1   4   6       12.04        5.62      2.06 o 
   2   4   6      170.91      102.48      3.81 o 
   3   4   6     1126.80     1346.17     16.60 o 
   4   4   6     7946.77     8686.77     94.33 o 
   5   4   6       15.43        9.78      2.37 o 
   6   4   6      409.13      446.95      9.58 o 
   7   4   6     2568.95     2704.01     51.76 o 
   8   4   6      171.48      200.82      9.98 o 
   9   4   6     1514.10     1535.85     33.39 o 
  10   4   6        1.59        2.00      4.33 o 
  11   4   6       18.20       20.75      9.20 o 
  12   4   6       40.43       30.71     13.98 o 
  13   4   6       88.45       75.32     12.33 o 
  14   4   6      237.56      214.09     17.74 o 
  15   4   6       98.43       97.82     15.49 o 
 -15   5   6       82.84       89.66     17.98 o 
 -14   5   6      664.16      679.91     27.18 o 
 -13   5   6      421.05      454.79     21.69 o 
 -12   5   6        0.05        0.00      6.47 o 
 -11   5   6       87.76       71.16      7.86 o 
 -10   5   6       86.84       92.02      7.74 o 
  -9   5   6       67.09       53.67     11.71 o 
  -8   5   6      135.67      127.29      8.87 o 
  -7   5   6      215.83      258.08      9.07 o 
  -6   5   6      260.91      292.44      7.96 o 
  -5   5   6      683.78      705.39     12.10 o 
  -4   5   6     6570.49     6740.27     82.30 o 
  -3   5   6    16253.22    16780.01    200.82 o 
  -2   5   6      612.09      588.40      8.83 o 
  -1   5   6      169.27      210.88      5.01 o 
   0   5   6      588.69      544.09      9.19 o 
   1   5   6     2416.80     2495.33     32.01 o 
   2   5   6     1491.93     1555.44     20.98 o 
   3   5   6     6217.30     6824.70     74.70 o 
   4   5   6     2854.76     3044.81     38.73 o 
   5   5   6      826.39      939.51     12.89 o 
   6   5   6       53.31       24.49      4.22 o 
   7   5   6      409.37      391.92     15.98 o 
   8   5   6     6890.81     6928.19    124.23 o 
   9   5   6       76.51       90.44      7.55 o 
  10   5   6     1272.14     1224.04     28.64 o 
  11   5   6      134.85       99.85      8.51 o 
  12   5   6      400.82      402.13     19.01 o 
  13   5   6      284.34      278.74     18.23 o 
  14   5   6       51.58       45.78     12.33 o 
  15   5   6      240.27      216.61     22.83 o 
 -15   6   6      321.83      330.35     22.09 o 
 -14   6   6        1.12        0.00     11.24 o 
 -13   6   6      363.70      348.30     18.11 o 
 -12   6   6       92.67       81.23      8.65 o 
 -11   6   6       12.42       13.72      6.40 o 
 -10   6   6       29.83       19.60      6.01 o 
  -9   6   6      784.41      728.84     29.96 o 
  -8   6   6       43.16       31.85      8.27 o 
  -7   6   6        1.83        2.07      5.19 o 
  -6   6   6       15.08        6.64      3.56 o 
  -5   6   6     2033.30     2200.14     29.57 o 
  -4   6   6     3867.19     3890.96     49.11 o 
  -3   6   6      530.51      571.73      9.08 o 
  -2   6   6      497.56      567.49      8.88 o 
  -1   6   6     3682.12     3682.88     41.42 o 
   0   6   6      130.35      109.57      4.39 o 
   1   6   6     2006.11     2011.12     52.85 o 
   2   6   6       89.67      137.11      5.38 o 
   3   6   6        0.29        0.00      3.86 o 
   4   6   6     1309.31     1351.34     17.30 o 
   5   6   6      357.53      383.90      7.59 o 
   6   6   6      131.79      116.91      7.00 o 
   7   6   6      258.01      260.57      9.67 o 
   8   6   6        0.72        0.00      8.56 o 
   9   6   6      435.75      452.87     15.52 o 
  10   6   6      849.26      814.72     26.25 o 
  11   6   6      168.86      157.50     10.87 o 
  12   6   6      115.27      110.79     13.98 o 
  13   6   6       45.52       44.97     11.08 o 
  14   6   6       22.00       12.61     11.19 o 
 -14   7   6       59.34       53.71     13.02 o 
 -13   7   6       12.44        0.00      7.86 o 
 -12   7   6     1176.26     1209.60     26.36 o 
 -11   7   6     1038.07     1039.86     24.85 o 
 -10   7   6      361.05      325.97     12.94 o 
  -9   7   6      291.84      264.13     14.23 o 
  -8   7   6     1731.19     1743.55     40.80 o 
  -7   7   6      701.48      617.54     18.91 o 
  -6   7   6      131.27      142.84      6.67 o 
  -5   7   6      849.43      900.55     16.92 o 
  -4   7   6      135.76      132.98      6.17 o 
  -3   7   6        8.43       17.33      3.05 o 
  -2   7   6     1431.13     1497.16     16.59 o 
  -1   7   6     1664.43     1602.89     19.86 o 
   0   7   6      297.04      272.50      6.19 o 
   1   7   6      236.35      235.59      5.92 o 
   2   7   6     1228.03     1104.16     16.34 o 
   3   7   6        0.69        0.00      2.60 o 
   4   7   6      378.61      348.76      7.43 o 
   5   7   6      183.66      262.53      7.89 o 
   6   7   6     1638.98     1648.26     24.10 o 
   7   7   6      455.96      451.18     13.04 o 
   8   7   6       20.44       20.43      6.28 o 
   9   7   6      287.45      287.86     12.96 o 
  10   7   6     1039.38      972.48     25.22 o 
  11   7   6      524.03      533.96     21.68 o 
  12   7   6       63.66       65.72      8.11 o 
  13   7   6       84.75       88.96     12.33 o 
  14   7   6      198.25      168.49     17.69 o 
 -14   8   6      134.58      123.59     14.93 o 
 -13   8   6      222.23      233.96     15.33 o 
 -12   8   6      173.21      143.80     16.01 o 
 -11   8   6      303.20      306.12     13.03 o 
 -10   8   6       16.16       14.59      7.41 o 
  -9   8   6       69.76       62.40      8.64 o 
  -8   8   6        4.05        7.28      6.46 o 
  -7   8   6       20.23       11.50      5.12 o 
  -6   8   6      423.43      418.46     22.23 o 
  -5   8   6     2833.65     2847.44     42.64 o 
  -4   8   6     4539.81     4542.83     65.32 o 
  -3   8   6       41.43       43.12      3.02 o 
  -2   8   6     3014.14     3168.48     32.73 o 
  -1   8   6      190.38      193.63      5.92 o 
   0   8   6      359.60      363.50      7.47 o 
   1   8   6     1485.01     1529.22     21.67 o 
   2   8   6      967.12     1023.38     14.18 o 
   3   8   6       45.57       30.85      3.43 o 
   4   8   6      628.03      356.65     14.27 o 
   5   8   6     1053.91      968.92     16.16 o 
   6   8   6     1007.78     1009.56     16.88 o 
   7   8   6      929.99      984.02     17.15 o 
   8   8   6       54.20       53.31      5.25 o 
   9   8   6      833.22      842.94     18.30 o 
  10   8   6        3.97       13.20      5.75 o 
  11   8   6     1004.79     1019.36     26.71 o 
  12   8   6      120.21      116.59     10.28 o 
  13   8   6        9.63        2.28     18.26 o 
  14   8   6       41.80       41.77     12.03 o 
 -13   9   6       49.13       45.32     13.12 o 
 -12   9   6       12.62       10.55     13.79 o 
 -11   9   6       28.53       20.74      8.64 o 
 -10   9   6        9.04        0.57      7.34 o 
  -9   9   6       92.36       92.82      9.71 o 
  -8   9   6        9.12        7.57     12.27 o 
  -7   9   6       18.33       12.96      5.23 o 
  -6   9   6      292.71      294.73     11.37 o 
  -5   9   6      508.31      452.21     10.76 o 
  -4   9   6      789.53      894.52     14.72 o 
  -3   9   6      116.19      132.73      7.15 o 
  -2   9   6      409.87      375.41      9.97 o 
  -1   9   6      288.59      299.09      9.10 o 
   0   9   6       10.89        7.60      2.82 o 
   1   9   6       97.69       85.05      4.54 o 
   2   9   6        8.06        6.66      2.84 o 
   3   9   6      637.84      713.12     12.29 o 
   4   9   6      405.69      430.21     12.07 o 
   5   9   6      257.59      318.08      9.06 o 
   6   9   6       14.66       11.24      5.11 o 
   7   9   6     1408.90     1359.34     21.67 o 
   8   9   6        7.99       13.52      5.27 o 
   9   9   6      896.42      861.33     18.76 o 
  10   9   6        0.83        0.53      4.84 o 
  11   9   6       17.40       17.58      5.72 o 
  12   9   6       63.02       62.97      7.26 o 
  13   9   6       26.44       31.75      6.73 o 
 -13  10   6       17.31        0.60     14.25 o 
 -12  10   6      369.60      358.79     17.12 o 
 -11  10   6      256.97      227.74     22.83 o 
 -10  10   6       20.25       22.15     10.84 o 
  -9  10   6      430.32      414.60     17.54 o 
  -8  10   6      206.03      168.00     12.33 o 
  -7  10   6       48.91       55.16      6.61 o 
  -6  10   6     1392.24     1451.48     22.71 o 
  -5  10   6     2098.53     2097.72     29.82 o 
  -4  10   6     2495.20     2384.81     29.23 o 
  -3  10   6     1011.28      973.53     30.07 o 
  -2  10   6      564.02      507.61     10.12 o 
  -1  10   6     1657.57     1560.88     22.21 o 
   0  10   6      380.47      376.57      8.56 o 
   1  10   6      511.00      481.26      9.87 o 
   2  10   6      296.46      308.63      7.91 o 
   3  10   6       31.23       12.53      3.37 o 
   4  10   6        7.24        2.37      3.81 o 
   5  10   6      928.57      950.92     16.45 o 
   6  10   6        4.27        0.05      4.09 o 
   7  10   6      373.47      337.47     10.16 o 
   8  10   6      264.82      259.31      9.34 o 
   9  10   6      111.45      121.98      8.16 o 
  10  10   6       55.15       58.74      8.20 o 
  11  10   6      727.52      699.73     24.59 o 
  12  10   6      149.36      147.56     12.18 o 
  13  10   6        4.50        7.69      8.13 o 
 -12  11   6       27.35       40.79     23.68 o 
 -11  11   6      368.18      351.89     18.76 o 
 -10  11   6       44.22       49.05     15.12 o 
  -9  11   6      175.70      174.70     13.07 o 
  -8  11   6      873.56      897.19     25.91 o 
  -7  11   6      151.59      126.96      8.14 o 
  -6  11   6      821.88      809.94     21.25 o 
  -5  11   6       28.19       37.72      6.00 o 
  -4  11   6      402.54      426.79      9.02 o 
  -3  11   6     2133.29     2036.47     25.71 o 
  -2  11   6      345.85      358.02      8.32 o 
  -1  11   6      141.73      141.36      5.73 o 
   0  11   6       33.37       33.56      3.79 o 
   1  11   6      932.71      902.66     13.83 o 
   2  11   6     3076.60     3293.58     38.89 o 
   3  11   6        2.60        0.83      3.49 o 
   4  11   6     1926.63     1903.47     27.76 o 
   5  11   6      149.19      155.59      7.52 o 
   6  11   6      158.86      143.35      7.21 o 
   7  11   6       74.96       83.98      6.27 o 
   8  11   6     2301.10     2385.61     34.78 o 
   9  11   6        0.00        0.00      6.25 o 
  10  11   6       36.64       39.57      8.83 o 
  11  11   6       13.30       15.14      7.34 o 
  12  11   6       91.57       81.16      8.48 o 
 -12  12   6      278.65      263.81     18.04 o 
 -11  12   6       43.15       28.27     10.27 o 
 -10  12   6       48.71       40.09     11.41 o 
  -9  12   6       55.13       56.75      9.82 o 
  -8  12   6      183.29      191.89     13.40 o 
  -7  12   6        7.91        2.43      5.73 o 
  -6  12   6      224.26      230.82      9.33 o 
  -5  12   6       42.74       45.84      5.78 o 
  -4  12   6      324.49      326.83      9.96 o 
  -3  12   6       21.31       19.45      3.72 o 
  -2  12   6      674.81      626.63     11.25 o 
  -1  12   6      443.82      421.73      9.18 o 
   0  12   6      136.18      141.94      5.98 o 
   1  12   6      394.92      395.81      8.99 o 
   2  12   6      585.83      510.45     10.08 o 
   3  12   6      396.02      424.68     12.14 o 
   4  12   6       37.49       47.58      5.44 o 
   5  12   6      437.62      454.76     11.86 o 
   6  12   6      191.09      195.06      8.55 o 
   7  12   6       20.53       21.37      5.13 o 
   8  12   6      119.21      113.10      9.72 o 
   9  12   6      730.21      755.76     16.29 o 
  10  12   6      597.69      594.44     16.60 o 
  11  12   6       10.46        8.78      6.18 o 
  12  12   6       36.39       54.23     13.72 o 
 -11  13   6      175.41      156.39     23.97 o 
 -10  13   6       95.30       83.58     16.83 o 
  -9  13   6       22.14        6.48     10.84 o 
  -8  13   6      537.59      607.34     21.86 o 
  -7  13   6      193.81      207.46      9.28 o 
  -6  13   6      348.66      351.02     11.09 o 
  -5  13   6      172.36      199.45      8.83 o 
  -4  13   6      106.84       98.58      6.58 o 
  -3  13   6     1476.44     1462.73     20.31 o 
  -2  13   6        2.79        2.33      3.67 o 
  -1  13   6        1.25        7.09      6.13 o 
   0  13   6       18.11       15.34      3.90 o 
   1  13   6      337.07      327.19      8.65 o 
   2  13   6      691.93      690.79     12.31 o 
   3  13   6      362.54      383.47     10.60 o 
   4  13   6      543.99      564.05     13.01 o 
   5  13   6      336.86      317.96     10.20 o 
   6  13   6       11.31        7.98      5.07 o 
   7  13   6      320.71      314.01     13.72 o 
   8  13   6      369.81      389.94     11.96 o 
   9  13   6      136.31      146.09     12.85 o 
  10  13   6       17.31       21.94      9.48 o 
  11  13   6       63.55       67.08     11.37 o 
 -10  14   6      248.05      241.47     37.95 o 
  -9  14   6       41.44       49.79     12.55 o 
  -8  14   6      240.35      219.86     14.93 o 
  -7  14   6        0.09        0.39      6.84 o 
  -6  14   6       51.83       60.55      7.66 o 
  -5  14   6        0.54        0.00      6.85 o 
  -4  14   6       70.03       86.59      8.73 o 
  -3  14   6      365.05      332.82     11.04 o 
  -2  14   6      338.39      337.40      8.79 o 
  -1  14   6       99.03       74.60      6.01 o 
   0  14   6      144.00      137.15      6.33 o 
   1  14   6      632.86      677.30     12.46 o 
   2  14   6      102.88       75.25      6.32 o 
   3  14   6        0.06        2.81      4.61 o 
   4  14   6        9.65       19.01      5.17 o 
   5  14   6      817.40      874.68     18.45 o 
   6  14   6       14.88       13.80      5.88 o 
   7  14   6        0.27        0.40      5.55 o 
   8  14   6       44.34       45.55      6.55 o 
   9  14   6        3.26       13.12      6.34 o 
  10  14   6        3.59        5.08      6.50 o 
  -9  15   6       10.89        0.00     13.12 o 
  -8  15   6      218.43      224.02     29.10 o 
  -7  15   6      414.50      433.39     15.93 o 
  -6  15   6      571.58      583.36     14.40 o 
  -5  15   6       10.95        5.40      5.96 o 
  -4  15   6     1531.71     1609.50     25.92 o 
  -3  15   6      413.91      489.31     12.71 o 
  -2  15   6        6.13        0.00      3.87 o 
  -1  15   6      121.55      133.57      7.82 o 
   0  15   6      237.99      224.36      8.02 o 
   1  15   6       50.70       51.44      5.16 o 
   2  15   6      121.30      125.11      7.36 o 
   3  15   6      540.53      558.86     13.84 o 
   4  15   6        9.89        4.79      8.75 o 
   5  15   6      158.70      162.67      8.74 o 
   6  15   6       39.97       37.13      7.46 o 
   7  15   6      360.78      351.09     14.18 o 
   8  15   6        8.50        7.29      6.77 o 
   9  15   6      325.90      368.54     21.11 o 
  -8  16   6        0.18        0.00     17.40 o 
  -7  16   6        9.41        0.00      7.74 o 
  -6  16   6      142.33      143.92     10.99 o 
  -5  16   6      155.54      160.31     11.06 o 
  -4  16   6       40.53       27.47      7.82 o 
  -3  16   6        0.06        0.00      6.77 o 
  -2  16   6       31.13       25.66     10.22 o 
  -1  16   6        0.41        0.00      6.92 o 
   0  16   6      201.80      215.24     14.91 o 
   1  16   6      152.06      141.38      9.52 o 
   2  16   6       68.85       69.18      7.93 o 
   3  16   6      255.17      253.40     12.15 o 
   4  16   6      264.77      266.50     12.65 o 
   5  16   6        5.58        0.00      7.27 o 
   6  16   6      189.91      233.81     16.55 o 
   7  16   6       40.65       36.68      9.02 o 
   8  16   6       76.46      105.02     11.72 o 
  -6  17   6        0.86        0.00     11.24 o 
  -5  17   6        0.00        0.00      7.60 o 
  -4  17   6       14.32        6.36      8.99 o 
  -3  17   6      872.27      905.34     32.22 o 
  -2  17   6      126.28       89.13      9.54 o 
  -1  17   6       41.09       23.86      8.08 o 
   0  17   6       14.92       18.62      6.80 o 
   1  17   6       97.62      109.54      9.19 o 
   2  17   6        1.60       12.97      7.24 o 
   3  17   6       81.42       98.36     10.45 o 
   4  17   6        7.46        6.37      7.60 o 
   5  17   6      267.72      265.82     15.72 o 
   6  17   6        0.01        5.12      8.11 o 
  -4  18   6      935.30      993.48     42.23 o 
  -3  18   6       60.59       40.33     12.84 o 
  -2  18   6      379.22      399.16     19.32 o 
  -1  18   6       53.60       38.80     16.26 o 
   0  18   6        0.76        0.00      6.77 o 
   1  18   6      240.40      243.15     14.57 o 
   2  18   6      879.43      893.01     36.52 o 
   3  18   6       43.60       50.63     10.56 o 
   4  18   6      270.82      271.24     26.54 o 
 -15   1   7       13.84        0.00     13.07 o 
 -14   1   7     1030.34      983.90     32.53 o 
 -13   1   7        0.58        0.00     10.87 o 
 -12   1   7     1443.61     1433.72     53.07 o 
 -11   1   7      262.90      214.81     22.54 o 
 -10   1   7     1303.55     1308.82     26.30 o 
  -9   1   7       85.47      100.81      6.69 o 
  -8   1   7      144.61      146.87     11.86 o 
  -7   1   7       40.71       34.76      4.93 o 
  -6   1   7      353.07      461.97     10.40 o 
  -5   1   7       42.95       55.55      4.24 o 
  -4   1   7     1488.70     1308.09     46.37 o 
  -3   1   7      156.76      175.38      4.31 o 
  -2   1   7      424.36      387.05      5.73 o 
  -1   1   7     8869.79     8755.73     92.56 o 
   0   1   7     9159.50     9655.32    113.06 o 
   1   1   7      585.87      586.33     12.30 o 
   2   1   7     2033.98     2372.26     26.13 o 
   3   1   7    13059.62    13489.53    190.53 o 
   4   1   7     1559.49     1659.79     31.47 o 
   5   1   7      142.52      196.29      6.90 o 
   6   1   7      261.35      262.76      8.01 o 
   7   1   7     2631.69     2694.31     50.54 o 
   8   1   7       98.79      126.77      5.35 o 
   9   1   7       33.34       14.83      3.54 o 
  10   1   7     2890.74     2690.46     55.68 o 
  11   1   7       45.93       33.33      9.42 o 
  12   1   7        1.98        0.00      9.02 o 
  13   1   7     1209.23     1195.48     34.09 o 
  14   1   7       46.53       19.37     12.49 o 
  15   1   7       46.11       20.89     13.88 o 
 -15   2   7       37.58       14.40     14.11 o 
 -14   2   7        4.97        0.00     12.49 o 
 -13   2   7     2305.60     2327.97     54.07 o 
 -12   2   7      267.55      244.37     17.74 o 
 -11   2   7       66.33       49.46      7.87 o 
 -10   2   7      380.67      391.68     14.29 o 
  -9   2   7       28.97       20.35      5.30 o 
  -8   2   7     2351.19     2258.53     33.50 o 
  -7   2   7      970.78      968.05     16.56 o 
  -6   2   7      803.70      929.64     15.51 o 
  -5   2   7     1063.36      977.39     13.50 o 
  -4   2   7     9219.57     9304.80    112.28 o 
  -3   2   7     4277.29     4695.50     57.53 o 
  -2   2   7     6002.68     5938.54     63.42 o 
  -1   2   7    10193.66    10158.41    107.12 o 
   0   2   7      646.03      508.00      7.79 o 
   1   2   7     2386.23     2545.42     30.98 o 
   2   2   7     3442.00     3638.88     55.27 o 
   3   2   7     3374.72     3790.45     46.78 o 
   4   2   7      188.07      218.73      6.11 o 
   5   2   7     6575.68     7413.50    105.74 o 
   6   2   7     4121.68     4779.96     69.59 o 
   7   2   7        9.44        2.43      3.25 o 
   8   2   7      590.75      606.14     16.14 o 
   9   2   7      695.17      644.81     14.50 o 
  10   2   7     4096.40     3909.35     77.78 o 
  11   2   7       92.03       77.93     10.64 o 
  12   2   7      249.06      289.85     17.22 o 
  13   2   7      257.83      259.01     21.11 o 
  14   2   7      464.76      434.10     22.73 o 
  15   2   7      166.59      184.31     17.93 o 
 -15   3   7      809.36      799.29     31.04 o 
 -14   3   7       91.00      102.92     15.27 o 
 -13   3   7       79.30       48.10     12.43 o 
 -12   3   7        0.15        0.00      9.99 o 
 -11   3   7      422.86      395.96     14.85 o 
 -10   3   7      472.00      467.58     14.96 o 
  -9   3   7     1829.90     1781.74     32.01 o 
  -8   3   7      457.41      558.04     12.38 o 
  -7   3   7      803.47      863.94     15.22 o 
  -6   3   7      259.65      336.39     11.53 o 
  -5   3   7       58.18       65.30      4.26 o 
  -4   3   7      410.80      420.52     12.36 o 
  -3   3   7     2141.53     2750.30     41.40 o 
  -2   3   7     1430.48      598.04     17.69 o 
  -1   3   7      345.08      400.85      7.68 o 
   0   3   7      592.41      547.21      7.93 o 
   1   3   7       70.08       73.81      2.82 o 
   2   3   7       62.72       51.03      5.19 o 
   3   3   7     5279.47     6555.19     81.17 o 
   4   3   7      975.00     1124.72     16.46 o 
   5   3   7     2335.73     2447.83     32.49 o 
   6   3   7      748.09      855.22     19.06 o 
   7   3   7      477.57      540.29     20.83 o 
   8   3   7        8.62        6.52      4.24 o 
   9   3   7      564.72      619.80     17.62 o 
  10   3   7      347.05      359.72     11.23 o 
  11   3   7        9.45        8.47      8.63 o 
  12   3   7      202.40      204.32     14.91 o 
  13   3   7        4.46        0.00     13.98 o 
  14   3   7      312.14      313.23     20.30 o 
  15   3   7        0.06        0.00     13.98 o 
 -15   4   7       10.08        5.34     13.15 o 
 -14   4   7      184.17      186.47     24.54 o 
 -13   4   7      259.65      211.33     16.31 o 
 -12   4   7       13.26        0.00      9.33 o 
 -11   4   7      184.45      178.01     10.53 o 
 -10   4   7       16.63       15.67      9.89 o 
  -9   4   7     1148.67     1108.18     22.85 o 
  -8   4   7       26.80       18.49      4.35 o 
  -7   4   7      456.32      416.16     11.91 o 
  -6   4   7     2246.30     2216.69     31.38 o 
  -5   4   7       50.06       28.35      3.57 o 
  -4   4   7     3014.31     3319.75     63.01 o 
  -3   4   7      174.27      178.70      6.44 o 
  -2   4   7       63.39       42.73      4.04 o 
  -1   4   7      387.80      344.29     10.94 o 
   0   4   7      492.67      485.78     11.37 o 
   1   4   7     3388.63     1742.74    125.44 o 
   2   4   7       71.74       87.68      6.54 o 
   3   4   7     1012.69      848.60     16.15 o 
   4   4   7     4541.63     4720.21     52.49 o 
   5   4   7     3287.09     3627.55     46.76 o 
   6   4   7      893.98      929.60     16.35 o 
   7   4   7      760.66      748.32     18.91 o 
   8   4   7        8.42        3.92      4.27 o 
   9   4   7     2217.08     2104.72     42.80 o 
  10   4   7      572.37      543.23     16.89 o 
  11   4   7        8.11        6.87      4.00 o 
  12   4   7      263.49      266.64     16.72 o 
  13   4   7      468.86      487.70     22.02 o 
  14   4   7       57.82       22.89     13.41 o 
  15   4   7        0.38        0.00     12.20 o 
 -15   5   7        0.35        0.00     12.59 o 
 -14   5   7        1.12        0.00     13.70 o 
 -13   5   7       11.15        6.28     10.69 o 
 -12   5   7        8.60        0.00     14.72 o 
 -11   5   7       32.23       38.44      7.35 o 
 -10   5   7      123.61      118.34      8.66 o 
  -9   5   7     1532.77     1463.71     27.51 o 
  -8   5   7      327.30      352.73     11.97 o 
  -7   5   7       48.50       43.86      4.98 o 
  -6   5   7      809.55      747.42     13.17 o 
  -5   5   7       35.73       34.49      3.84 o 
  -4   5   7     3925.44     4296.32     53.89 o 
  -3   5   7       54.52       49.14      7.43 o 
  -2   5   7       65.00       79.74      3.90 o 
  -1   5   7     3499.27     3330.90     37.54 o 
   0   5   7     2635.48     2759.12     31.53 o 
   1   5   7      777.51      792.44     12.24 o 
   2   5   7       37.99       35.23      4.81 o 
   3   5   7     3146.95     3125.49     35.77 o 
   4   5   7     5087.18     5534.13     61.30 o 
   5   5   7      841.58      902.74     14.21 o 
   6   5   7      655.09      682.85     14.68 o 
   7   5   7     1455.66     1389.14     29.90 o 
   8   5   7       57.20       65.37      6.58 o 
   9   5   7      122.00      119.04      9.07 o 
  10   5   7      213.80      204.54     10.63 o 
  11   5   7        0.01        1.53      4.83 o 
  12   5   7       77.00       57.26     10.42 o 
  13   5   7      148.77      138.76     13.85 o 
  14   5   7      232.75      247.02     27.11 o 
  15   5   7       26.74        7.58     12.45 o 
 -14   6   7      725.81      736.87     28.17 o 
 -13   6   7      232.56      213.29     12.92 o 
 -12   6   7      763.66      777.93     20.52 o 
 -11   6   7      213.79      189.89     11.49 o 
 -10   6   7      310.78      314.33     12.77 o 
  -9   6   7        4.27        6.46      5.51 o 
  -8   6   7     2790.53     2667.13     70.76 o 
  -7   6   7       33.81       34.44      4.28 o 
  -6   6   7       39.03       34.26      4.25 o 
  -5   6   7      837.37      810.95     15.38 o 
  -4   6   7     1565.64     1833.33     28.99 o 
  -3   6   7      392.36      619.45      9.78 o 
  -2   6   7        4.61        0.00      2.59 o 
  -1   6   7     1165.92     1054.23     14.18 o 
   0   6   7       36.15       41.52      3.02 o 
   1   6   7     3243.28     3233.98     36.89 o 
   2   6   7      436.29      429.32      9.89 o 
   3   6   7      667.04      557.35     10.48 o 
   4   6   7       50.20       81.18      8.73 o 
   5   6   7     6360.15     6749.03     74.41 o 
   6   6   7      792.35      768.75     13.82 o 
   7   6   7        0.10        1.11      3.50 o 
   8   6   7      591.20      562.72     17.14 o 
   9   6   7        0.21        0.00     10.56 o 
  10   6   7       23.47       20.74      5.78 o 
  11   6   7     1430.34     1432.71     50.22 o 
  12   6   7       45.15       46.64      7.28 o 
  13   6   7      166.47      176.17     14.93 o 
  14   6   7      324.20      316.70     20.39 o 
 -14   7   7       12.75        6.87     11.79 o 
 -13   7   7       31.36       30.60      8.59 o 
 -12   7   7      331.36      318.64     16.76 o 
 -11   7   7      171.88      169.59     10.92 o 
 -10   7   7        0.48        5.82      5.72 o 
  -9   7   7      953.80      919.47     25.51 o 
  -8   7   7      201.69      158.29     12.84 o 
  -7   7   7       36.70       71.01      6.61 o 
  -6   7   7      144.60      172.07      7.26 o 
  -5   7   7     2274.88     2303.82     35.76 o 
  -4   7   7      870.67      856.68     14.32 o 
  -3   7   7      171.13      146.68      5.65 o 
  -2   7   7      191.37      216.08      6.06 o 
  -1   7   7      401.63      335.29      7.02 o 
   0   7   7      371.71      396.55      7.51 o 
   1   7   7       57.00       37.21      3.39 o 
   2   7   7      169.61      173.52      6.17 o 
   3   7   7        2.15        0.00      3.79 o 
   4   7   7     1046.34     1059.55     14.65 o 
   5   7   7     1069.63     1029.93     17.30 o 
   6   7   7      141.71      172.65      7.31 o 
   7   7   7      176.43      174.38      9.22 o 
   8   7   7       46.84       31.59      5.38 o 
   9   7   7       96.85       83.23      9.70 o 
  10   7   7       40.78       40.69      7.09 o 
  11   7   7      178.72      201.04     13.41 o 
  12   7   7       19.56       24.29      6.81 o 
  13   7   7       15.71       12.60      9.68 o 
  14   7   7      234.87      248.35     27.11 o 
 -14   8   7        0.27        3.81     11.08 o 
 -13   8   7       14.37       17.57      8.37 o 
 -12   8   7      552.35      573.13     18.05 o 
 -11   8   7       76.41       75.15      9.59 o 
 -10   8   7       16.82       13.34      7.78 o 
  -9   8   7      100.96      103.88     10.12 o 
  -8   8   7       62.43       61.76      9.99 o 
  -7   8   7      132.21      119.09      7.62 o 
  -6   8   7        1.36        5.44      4.06 o 
  -5   8   7      118.18      105.10      5.79 o 
  -4   8   7     1120.39     1117.74     17.53 o 
  -3   8   7       35.01       52.27      3.96 o 
  -2   8   7     3114.94     3157.88     36.76 o 
  -1   8   7       81.94       76.50      4.45 o 
   0   8   7       47.32       53.90      3.81 o 
   1   8   7      387.62      417.38      9.55 o 
   2   8   7      929.04      981.73     15.61 o 
   3   8   7     1302.99     1222.56     18.46 o 
   4   8   7     1773.52     1797.95     29.54 o 
   5   8   7       46.63       44.48      4.64 o 
   6   8   7      906.73      942.07     16.23 o 
   7   8   7     1876.67     1941.69     28.23 o 
   8   8   7       12.05       11.45      4.47 o 
   9   8   7     1177.35     1224.74     28.89 o 
  10   8   7        8.07        5.65      4.99 o 
  11   8   7      456.15      464.33     14.14 o 
  12   8   7      121.43      139.47     11.49 o 
  13   8   7        2.69        0.00     17.69 o 
  14   8   7       84.30       94.92     13.70 o 
 -13   9   7       82.22       67.05     11.63 o 
 -12   9   7       54.14       55.19      8.80 o 
 -11   9   7      674.60      695.91     18.88 o 
 -10   9   7      438.59      371.99     17.13 o 
  -9   9   7      991.35      931.66     48.22 o 
  -8   9   7       84.75       94.75      9.87 o 
  -7   9   7       30.11       31.03      5.93 o 
  -6   9   7     2623.45     2627.70     41.75 o 
  -5   9   7     2388.17     2309.33     28.60 o 
  -4   9   7      972.13      996.63     14.82 o 
  -3   9   7        0.05        4.87      3.91 o 
  -2   9   7      346.28      338.10      7.96 o 
  -1   9   7     3458.89     3323.98     38.76 o 
   0   9   7        7.49       11.27      3.85 o 
   1   9   7       57.14       59.92      3.88 o 
   2   9   7      117.84       97.08      4.71 o 
   3   9   7       66.12       68.71      4.27 o 
   4   9   7     1261.71     1189.73     18.59 o 
   5   9   7       87.08       67.86      5.36 o 
   6   9   7      231.72      246.38      8.45 o 
   7   9   7        0.02        1.21      4.09 o 
   8   9   7     1432.28     1464.11     23.28 o 
   9   9   7       52.69       50.56      6.54 o 
  10   9   7       12.57        8.14      5.01 o 
  11   9   7       13.56       17.91      5.72 o 
  12   9   7      856.47      840.64     20.17 o 
  13   9   7      232.00      249.95     12.09 o 
 -13  10   7      212.72      209.45     27.44 o 
 -12  10   7      310.09      291.97     17.80 o 
 -11  10   7        5.15        0.00      8.55 o 
 -10  10   7       75.52       70.93     10.12 o 
  -9  10   7       12.72       23.34      8.12 o 
  -8  10   7      809.20      831.12     30.81 o 
  -7  10   7        9.52       20.01      5.81 o 
  -6  10   7       27.39       39.70      6.03 o 
  -5  10   7      489.81      434.04     10.89 o 
  -4  10   7     2045.82     1979.99     28.42 o 
  -3  10   7      187.70      223.21      8.34 o 
  -2  10   7      149.04      197.19     12.45 o 
  -1  10   7      194.14      189.30      6.34 o 
   0  10   7      279.63      298.94      7.37 o 
   1  10   7       17.20       20.79      3.52 o 
   2  10   7      886.09      868.43     13.31 o 
   3  10   7      255.06      248.27      7.26 o 
   4  10   7      294.96      272.78      8.50 o 
   5  10   7     1567.55     1479.12     22.75 o 
   6  10   7       32.24       32.88      4.97 o 
   7  10   7       12.57        0.46      5.85 o 
   8  10   7       53.96       75.66      6.34 o 
   9  10   7       23.82       20.04      6.54 o 
  10  10   7      423.00      400.36     13.30 o 
  11  10   7      445.19      445.20     14.29 o 
  12  10   7      350.68      358.61     13.86 o 
  13  10   7        8.24        1.37      6.04 o 
 -12  11   7      150.71      126.38     18.63 o 
 -11  11   7      287.87      264.52     17.13 o 
 -10  11   7       47.88       64.11     10.42 o 
  -9  11   7      256.25      274.68     19.97 o 
  -8  11   7      127.70      121.55     31.10 o 
  -7  11   7      177.95      180.67      9.70 o 
  -6  11   7       38.24       37.71      5.72 o 
  -5  11   7       19.72       10.01      4.90 o 
  -4  11   7        0.06        0.00      3.16 o 
  -3  11   7      393.30      392.46      9.06 o 
  -2  11   7      451.37      464.40      9.42 o 
  -1  11   7      141.68      125.64      6.15 o 
   0  11   7      397.34      334.88      8.04 o 
   1  11   7       20.36       14.26      3.74 o 
   2  11   7        7.29        7.60      3.73 o 
   3  11   7      468.51      456.53      9.55 o 
   4  11   7      365.78      423.80     13.12 o 
   5  11   7       12.80       18.27      5.11 o 
   6  11   7       61.57       55.72     10.16 o 
   7  11   7      278.72      305.29     10.13 o 
   8  11   7      526.77      588.54     13.64 o 
   9  11   7        1.85        3.83      6.51 o 
  10  11   7       66.32       74.92      7.56 o 
  11  11   7       94.68       97.32      8.45 o 
  12  11   7      456.67      480.47     15.68 o 
 -12  12   7      122.19      114.21     26.82 o 
 -11  12   7       21.73       16.11     10.56 o 
 -10  12   7       17.72        9.88     18.26 o 
  -9  12   7       23.75       18.83     11.41 o 
  -8  12   7     1116.44     1129.02     30.59 o 
  -7  12   7      107.67      122.29      9.32 o 
  -6  12   7       72.29       77.04      6.66 o 
  -5  12   7       15.68       27.23      6.72 o 
  -4  12   7      350.76      324.40     10.03 o 
  -3  12   7      500.93      481.99      9.92 o 
  -2  12   7     1610.78     1507.57     20.49 o 
  -1  12   7      494.12      502.28     10.03 o 
   0  12   7      295.29      281.82      8.11 o 
   1  12   7      197.56      193.82      7.21 o 
   2  12   7        0.66        0.00      3.45 o 
   3  12   7       40.14       36.79      5.09 o 
   4  12   7      439.60      422.47     11.04 o 
   5  12   7     1212.00     1284.49     21.20 o 
   6  12   7       66.27       62.83      6.10 o 
   7  12   7       98.81      104.38      6.98 o 
   8  12   7       85.42      107.02      8.24 o 
   9  12   7       96.37      113.37      7.82 o 
  10  12   7       80.47       94.77      8.49 o 
  11  12   7        0.23        0.00      7.72 o 
  12  12   7      158.36      166.60     10.82 o 
 -11  13   7      278.53      263.37     29.10 o 
 -10  13   7      230.74      238.46     24.25 o 
  -9  13   7       21.08       16.03      8.97 o 
  -8  13   7       21.14       20.48     23.68 o 
  -7  13   7      143.12      162.35     12.04 o 
  -6  13   7       92.42       94.24      7.17 o 
  -5  13   7      369.95      342.16     10.76 o 
  -4  13   7      356.11      347.93     10.68 o 
  -3  13   7       24.05       39.54      4.46 o 
  -2  13   7       18.62       12.31      4.00 o 
  -1  13   7     1223.21     1138.73     19.89 o 
   0  13   7        0.10        0.00      3.65 o 
   1  13   7       84.02       51.59      4.68 o 
   2  13   7        0.06        2.54      3.92 o 
   3  13   7     1327.83     1408.23     22.65 o 
   4  13   7      112.59      117.87      8.90 o 
   5  13   7      152.54      142.66      7.54 o 
   6  13   7       17.40       15.11      5.35 o 
   7  13   7      213.47      238.63     16.17 o 
   8  13   7       28.23       37.31      6.30 o 
   9  13   7      169.76      188.37      9.39 o 
  10  13   7      229.12      262.72     12.15 o 
  11  13   7       55.25       45.69      9.05 o 
 -10  14   7       62.85       46.06     15.98 o 
  -9  14   7       57.49       51.54     10.96 o 
  -8  14   7       20.52       31.55     23.40 o 
  -7  14   7      340.36      373.28     13.89 o 
  -6  14   7        5.02        7.69      5.74 o 
  -5  14   7       69.60       65.40      6.67 o 
  -4  14   7      453.98      501.80     14.17 o 
  -3  14   7        4.34        5.13      5.28 o 
  -2  14   7     1265.95     1304.03     19.16 o 
  -1  14   7      494.63      487.70     10.54 o 
   0  14   7      290.86      291.12      8.38 o 
   1  14   7       22.47       30.31      5.76 o 
   2  14   7        0.32        0.00      4.57 o 
   3  14   7       99.48       99.51      8.57 o 
   4  14   7      920.17      946.05     21.00 o 
   5  14   7      117.32      107.40      7.39 o 
   6  14   7      240.22      254.80     10.11 o 
   7  14   7       91.08       99.15      7.63 o 
   8  14   7       68.36       68.78      9.35 o 
   9  14   7       30.33       20.03      7.10 o 
  10  14   7      138.35      123.59     10.81 o 
  -9  15   7        5.89        0.00     24.54 o 
  -8  15   7       86.15      107.59     12.61 o 
  -7  15   7      270.74      278.59     11.44 o 
  -6  15   7       40.40       50.45      8.57 o 
  -5  15   7       97.51       92.06      7.65 o 
  -4  15   7      763.82      786.20     25.20 o 
  -3  15   7       49.99       30.85      6.25 o 
  -2  15   7       23.67       18.58      4.48 o 
  -1  15   7       70.96       67.33      5.52 o 
   0  15   7       61.20       68.11      6.35 o 
   1  15   7      157.04      152.73      6.96 o 
   2  15   7      150.74      128.38      7.67 o 
   3  15   7      187.78      198.99      9.27 o 
   4  15   7      118.89      104.31      7.43 o 
   5  15   7       82.05       78.49      8.13 o 
   6  15   7       39.77       58.73      7.54 o 
   7  15   7       30.59       21.14      7.14 o 
   8  15   7       11.37        0.00      6.78 o 
   9  15   7        0.05        0.95      7.66 o 
  -8  16   7      217.15      231.38     23.40 o 
  -7  16   7      111.00      110.87     12.60 o 
  -6  16   7       19.69       21.42     15.13 o 
  -5  16   7        8.68        0.00      8.80 o 
  -4  16   7       12.04        0.00      7.17 o 
  -3  16   7      316.99      308.21     13.77 o 
  -2  16   7      995.89     1003.12     32.43 o 
  -1  16   7      109.34       95.29      7.80 o 
   0  16   7     1323.54     1366.50     26.96 o 
   1  16   7       55.83       36.67      7.93 o 
   2  16   7      394.70      380.27     16.31 o 
   3  16   7      217.46      228.26     21.68 o 
   4  16   7      233.37      230.62     14.23 o 
   5  16   7      143.52      117.50     10.97 o 
   6  16   7      873.73      864.21     26.40 o 
   7  16   7      182.73      185.01     13.70 o 
   8  16   7      193.01      234.25     15.07 o 
  -6  17   7      668.02      685.77     31.96 o 
  -5  17   7       98.89       65.53     11.61 o 
  -4  17   7       54.09       34.45     14.27 o 
  -3  17   7      478.58      477.19     20.88 o 
  -2  17   7       83.22       82.87     11.49 o 
  -1  17   7      173.88      155.86     13.30 o 
   0  17   7       12.60       20.31      7.60 o 
   1  17   7        0.06        3.42      7.15 o 
   2  17   7        2.94        4.55      7.19 o 
   3  17   7      439.39      428.48     18.09 o 
   4  17   7      164.68      195.02     26.82 o 
   5  17   7        0.01        0.00     11.13 o 
   6  17   7      259.99      259.44     16.26 o 
  -4  18   7        0.07        6.50     15.41 o 
  -3  18   7      164.24      155.18     14.26 o 
  -2  18   7        0.03        0.00      8.97 o 
  -1  18   7       95.58       60.11     13.70 o 
   0  18   7        0.58        0.00      8.27 o 
   1  18   7      610.09      619.28     21.53 o 
   2  18   7        0.09       13.50      7.71 o 
   3  18   7       26.79       24.15      8.57 o 
   4  18   7        0.45        0.00      7.71 o 
 -15   0   8        2.15        0.00     18.26 o 
 -14   0   8      181.16      206.57     25.11 o 
 -13   0   8      374.20      315.00     28.53 o 
 -12   0   8      620.66      546.68     31.96 o 
 -11   0   8       47.44       39.95     15.41 o 
 -10   0   8       86.38       92.41     10.14 o 
  -9   0   8     2164.94     2206.28     45.95 o 
  -8   0   8     1221.31     1211.66     34.81 o 
  -7   0   8     1068.08     1220.55     28.21 o 
  -6   0   8      202.23      278.20     13.11 o 
  -5   0   8     3354.13     3783.43     71.33 o 
  -4   0   8      371.88      496.58     12.89 o 
  -3   0   8     8461.97     8538.28    118.09 o 
  -2   0   8        3.50       13.92      3.00 o 
  -1   0   8        8.13       14.53      2.60 o 
   0   0   8     1950.91     1703.45     29.83 o 
   1   0   8      201.30      131.47      5.03 o 
   2   0   8     4717.52     4666.75    107.28 o 
   4   0   8        0.23        4.57      2.28 o 
   5   0   8      480.47      500.46     18.26 o 
   6   0   8     2530.83     2811.02     52.44 o 
   7   0   8     9972.63    10841.93    189.21 o 
   8   0   8        0.01        0.00      7.99 o 
   9   0   8      182.83      186.60     18.83 o 
  10   0   8     2508.82     2800.16     81.03 o 
  11   0   8      450.68      448.53     26.82 o 
  12   0   8     2391.36     2312.26     73.04 o 
  13   0   8      383.74      359.51     28.53 o 
  14   0   8      690.86      661.95     37.66 o 
  15   0   8        1.09        0.00     17.69 o 
 -15   1   8       23.65       20.26     14.12 o 
 -14   1   8        8.02        2.83     12.71 o 
 -13   1   8      147.21      134.70     14.72 o 
 -12   1   8        1.03        0.00     11.41 o 
 -11   1   8      332.81      348.65     23.40 o 
 -10   1   8      587.88      521.06     21.80 o 
  -9   1   8       29.72       27.57      5.91 o 
  -8   1   8       22.28       24.93      5.36 o 
  -7   1   8     1172.03     1242.56     20.10 o 
  -6   1   8     1251.99     1286.79     20.03 o 
  -5   1   8      954.93     1130.99     15.34 o 
  -4   1   8     3923.29     4131.27     51.66 o 
  -3   1   8     3601.12     3902.26     39.98 o 
  -2   1   8     3741.45     3944.83     39.38 o 
  -1   1   8        3.87        5.56      1.81 o 
   1   1   8       31.03       56.27      3.41 o 
   2   1   8       66.06       53.76      3.49 o 
   3   1   8      702.66      845.79     12.39 o 
   4   1   8     4929.10     5491.61    104.43 o 
   5   1   8     1003.46     1057.56     22.60 o 
   6   1   8     2576.85     2945.33     55.07 o 
   7   1   8      331.97      124.97      7.99 o 
   8   1   8       37.82       50.76      3.24 o 
   9   1   8        6.65        9.62      3.86 o 
  10   1   8       20.10       14.03      8.61 o 
  11   1   8      247.71      237.30     15.50 o 
  12   1   8       70.03       62.21     11.28 o 
  13   1   8       63.56       72.28     12.49 o 
  14   1   8      110.56      106.43     14.93 o 
  15   1   8       77.20       50.65     14.72 o 
 -15   2   8      230.27      207.04     19.16 o 
 -14   2   8       47.58       37.29     13.88 o 
 -13   2   8      336.25      392.58     21.56 o 
 -12   2   8       85.31       71.48     12.26 o 
 -11   2   8       66.47       57.88      8.31 o 
 -10   2   8       12.68       24.13      7.21 o 
  -9   2   8      739.46      765.80     17.46 o 
  -8   2   8       47.67       43.84      5.98 o 
  -7   2   8     1769.64     1727.15     25.72 o 
  -6   2   8      346.47      371.44     11.93 o 
  -5   2   8     1414.74     1400.45     18.10 o 
  -4   2   8      229.97      373.64      8.36 o 
  -3   2   8       17.07       82.72      9.38 o 
  -2   2   8     3557.89     3630.91     39.49 o 
  -1   2   8        0.84        2.52      2.21 o 
   0   2   8      328.44      282.64      6.03 o 
   1   2   8      113.72      190.12      8.36 o 
   2   2   8       51.20       63.90      4.47 o 
   3   2   8     3969.73     4788.00     58.69 o 
   4   2   8      560.49      548.34      8.61 o 
   5   2   8     1057.34      966.54     17.11 o 
   6   2   8      627.29      767.02     14.96 o 
   7   2   8       41.78       48.02      6.28 o 
   8   2   8       65.76       92.65      6.90 o 
   9   2   8       21.03       41.46      4.66 o 
  10   2   8      450.45      429.51     15.38 o 
  11   2   8     1143.83     1138.80     30.41 o 
  12   2   8      132.74      112.17     12.43 o 
  13   2   8       58.72       67.33     14.55 o 
  14   2   8       41.61       40.16     13.00 o 
  15   2   8      837.13      845.87     31.25 o 
 -15   3   8        0.02        0.00     13.24 o 
 -14   3   8      535.97      529.61     36.81 o 
 -13   3   8      160.26      139.27     15.10 o 
 -12   3   8       11.76       15.70     10.55 o 
 -11   3   8       19.16       13.32      7.45 o 
 -10   3   8      280.89      305.71     13.29 o 
  -9   3   8     3089.83     2919.80     47.85 o 
  -8   3   8      587.01      593.21     13.11 o 
  -7   3   8        5.34       17.13      4.46 o 
  -6   3   8     2772.52     2847.82     33.61 o 
  -5   3   8       95.96       92.57      5.21 o 
  -4   3   8      537.35      546.91     10.18 o 
  -3   3   8     1057.82      938.35     12.60 o 
  -2   3   8      263.83      255.82     19.69 o 
  -1   3   8       51.83       85.97      3.36 o 
   0   3   8     3682.05     3705.07    107.49 o 
   1   3   8      209.27      312.80      8.36 o 
   2   3   8     2664.66     2602.82     31.99 o 
   3   3   8      716.80      954.19     12.69 o 
   4   3   8     4414.53     4697.08     52.24 o 
   5   3   8      211.32      238.63      7.08 o 
   6   3   8     2519.74     2600.01     39.91 o 
   7   3   8     1062.25     1191.55     28.25 o 
   8   3   8        0.03        6.36      4.24 o 
   9   3   8     2152.24     2057.83     41.76 o 
  10   3   8      312.56      306.51     16.29 o 
  11   3   8      130.21      132.42     12.02 o 
  12   3   8      374.57      348.27     18.20 o 
  13   3   8      957.28      996.73     30.63 o 
  14   3   8       23.79       18.52     12.07 o 
  15   3   8      650.01      605.82     27.00 o 
 -15   4   8        7.38        0.00     13.40 o 
 -14   4   8       13.57       13.51     12.48 o 
 -13   4   8      408.59      447.81     22.83 o 
 -12   4   8     1402.15     1437.17     29.83 o 
 -11   4   8      306.06      318.69     13.87 o 
 -10   4   8      361.68      321.60     13.15 o 
  -9   4   8      429.34      474.31     25.45 o 
  -8   4   8     1349.64     1324.00     21.08 o 
  -7   4   8      208.80      196.93      7.85 o 
  -6   4   8      190.18      164.27     12.42 o 
  -5   4   8       24.92       28.04      4.86 o 
  -4   4   8      405.96      444.24     11.17 o 
  -3   4   8     1434.28     1510.52     30.26 o 
  -2   4   8     2704.97     2718.40     41.40 o 
  -1   4   8      797.49      985.68     14.54 o 
   0   4   8      507.45      516.88     14.70 o 
   1   4   8     1583.50     1745.64     25.26 o 
   2   4   8     9791.61    10148.83    144.19 o 
   3   4   8       63.31      101.57      4.62 o 
   4   4   8     5647.30     5694.83     71.54 o 
   5   4   8       17.66        8.40      3.67 o 
   6   4   8     2943.57     2845.19     52.74 o 
   7   4   8      724.80      704.02     18.23 o 
   8   4   8     1019.58      879.83     21.66 o 
   9   4   8     1117.36     1101.35     25.89 o 
  10   4   8       10.54        3.22      4.81 o 
  11   4   8      130.00      137.41      9.44 o 
  12   4   8       82.61       68.80     11.10 o 
  13   4   8      168.14      158.69     19.12 o 
  14   4   8      151.66      134.80     15.19 o 
  15   4   8      525.90      505.66     25.02 o 
 -15   5   8       91.39       68.56     15.03 o 
 -14   5   8      273.37      255.48     18.91 o 
 -13   5   8      142.64      113.56     14.27 o 
 -12   5   8        3.50        0.00     10.42 o 
 -11   5   8      178.07      174.94     10.74 o 
 -10   5   8       26.16       24.76      6.96 o 
  -9   5   8     1564.52     1474.51     27.93 o 
  -8   5   8       13.45       14.73      6.03 o 
  -7   5   8      119.82      101.23      4.85 o 
  -6   5   8       40.73       36.85      5.19 o 
  -5   5   8     1302.94     1389.49     20.52 o 
  -4   5   8      169.52      217.34      7.82 o 
  -3   5   8      363.23      446.71      9.14 o 
  -2   5   8     1265.64     1182.66     15.25 o 
  -1   5   8     4581.62     4693.15     52.08 o 
   0   5   8       15.56       18.00      2.71 o 
   1   5   8     7292.93     8005.84     87.24 o 
   2   5   8     2389.80     2326.75     94.66 o 
   3   5   8     3393.46     3889.62     49.05 o 
   4   5   8      985.42      954.74     13.43 o 
   5   5   8     1242.75     1440.07     18.77 o 
   6   5   8      365.21      332.46     10.22 o 
   7   5   8      190.62      131.57     11.98 o 
   8   5   8      458.03      453.39     14.88 o 
   9   5   8        2.37        2.01      4.75 o 
  10   5   8       13.10       15.94      5.30 o 
  11   5   8      108.54      106.82      8.95 o 
  12   5   8      334.51      333.20     17.68 o 
  13   5   8      518.70      465.82     21.61 o 
  14   5   8     1012.59      992.96     37.09 o 
 -14   6   8       98.76      108.92     15.03 o 
 -13   6   8       33.12       10.13      8.69 o 
 -12   6   8       11.90        5.98      7.86 o 
 -11   6   8       24.97       37.92      8.00 o 
 -10   6   8       22.00       14.52      6.50 o 
  -9   6   8       63.52       69.83      7.28 o 
  -8   6   8      245.70      258.47     11.23 o 
  -7   6   8     1654.45     1673.05     24.54 o 
  -6   6   8      114.03      111.93      6.08 o 
  -5   6   8       14.59       21.29      4.14 o 
  -4   6   8      182.95      169.61      7.96 o 
  -3   6   8       82.07       68.34      3.89 o 
  -2   6   8       47.68       50.90      3.78 o 
  -1   6   8       22.57       34.49      3.51 o 
   0   6   8      125.95      119.85      4.71 o 
   1   6   8     1138.05     1105.16     14.68 o 
   2   6   8     2077.38     2087.40     27.83 o 
   3   6   8      662.07      754.54     12.83 o 
   4   6   8     1067.86     1162.07     17.90 o 
   5   6   8       64.14       45.09      4.39 o 
   6   6   8      325.73      337.09      8.94 o 
   7   6   8      122.01      104.17      6.04 o 
   8   6   8        1.22        3.49      4.41 o 
   9   6   8        6.24       14.58      5.71 o 
  10   6   8      777.34      795.01     21.94 o 
  11   6   8       38.15       39.09      7.99 o 
  12   6   8      120.61      124.40     19.97 o 
  13   6   8      161.88      140.69     14.12 o 
  14   6   8      117.13       90.19     13.85 o 
 -14   7   8       13.24       13.01     14.84 o 
 -13   7   8       43.56       26.64     10.00 o 
 -12   7   8        1.45        0.00      7.23 o 
 -11   7   8      186.94      148.12     10.17 o 
 -10   7   8      323.69      330.07     13.18 o 
  -9   7   8      246.41      307.61     12.23 o 
  -8   7   8     1509.80     1425.97     64.48 o 
  -7   7   8      516.93      503.58     13.60 o 
  -6   7   8      380.54      321.37      9.19 o 
  -5   7   8     3658.50     3564.42     52.88 o 
  -4   7   8      113.93      131.44      7.04 o 
  -3   7   8        7.29        8.26      3.30 o 
  -2   7   8      325.16      343.85      7.55 o 
  -1   7   8      404.78      373.32      7.63 o 
   0   7   8        1.75        1.43      2.96 o 
   1   7   8     2159.52     2129.23     25.75 o 
   2   7   8       34.57       47.31      3.72 o 
   3   7   8      177.74      181.90      7.41 o 
   4   7   8      223.57      248.48     10.95 o 
   5   7   8      426.94      426.12      9.91 o 
   6   7   8       57.11       59.87      5.10 o 
   7   7   8      780.79      726.28     13.96 o 
   8   7   8        5.96        6.16      4.52 o 
   9   7   8      393.30      417.52     12.43 o 
  10   7   8       47.01       42.82      5.90 o 
  11   7   8      691.67      698.91     23.68 o 
  12   7   8       62.02       55.34     11.98 o 
  13   7   8      206.37      209.54     15.84 o 
  14   7   8      979.63      975.40     31.35 o 
 -14   8   8       11.33       11.32     14.27 o 
 -13   8   8       31.17       26.14     14.01 o 
 -12   8   8      283.33      285.68     17.67 o 
 -11   8   8      280.49      288.65     13.50 o 
 -10   8   8      136.22      124.89      9.09 o 
  -9   8   8      247.16      226.11     14.53 o 
  -8   8   8      471.44      468.17     17.79 o 
  -7   8   8        0.02        4.16      5.37 o 
  -6   8   8     3768.55     3811.11     49.58 o 
  -5   8   8       28.98       34.93      4.94 o 
  -4   8   8     3886.12     3715.57     47.96 o 
  -3   8   8      420.82      415.85      8.66 o 
  -2   8   8     1888.86     1845.72     23.16 o 
  -1   8   8      861.28      836.75     12.66 o 
   0   8   8       40.38       50.69      3.94 o 
   1   8   8     1462.05     1454.96     19.08 o 
   2   8   8     2402.88     2354.11     28.55 o 
   3   8   8      975.05     1013.52     16.26 o 
   4   8   8      409.28      377.83      9.46 o 
   5   8   8      853.61      846.44     14.98 o 
   6   8   8     1432.68     1433.57     22.12 o 
   7   8   8     1334.40     1267.32     20.49 o 
   8   8   8        0.28        0.67      4.20 o 
   9   8   8      506.92      540.07     14.30 o 
  10   8   8       70.49       77.02      6.87 o 
  11   8   8      392.39      391.57     13.01 o 
  12   8   8      360.73      366.82     18.13 o 
  13   8   8      103.29       93.59     11.82 o 
 -13   9   8       52.54       19.21      9.33 o 
 -12   9   8        1.63        0.00     10.97 o 
 -11   9   8        0.20        0.00      7.17 o 
 -10   9   8       45.40       49.49      9.82 o 
  -9   9   8       14.60       33.31     21.11 o 
  -8   9   8        0.31        0.00      7.17 o 
  -7   9   8        1.45        3.87      5.54 o 
  -6   9   8        5.71        3.33      5.37 o 
  -5   9   8      231.96      245.77      7.86 o 
  -4   9   8      550.19      472.78      9.69 o 
  -3   9   8      324.46      259.98     10.30 o 
  -2   9   8      648.29      586.66     10.50 o 
  -1   9   8      560.08      510.01      9.68 o 
   0   9   8       17.49       13.40      3.76 o 
   1   9   8        0.03        0.00      3.50 o 
   2   9   8       29.87       36.71      4.66 o 
   3   9   8      765.46      796.97     12.59 o 
   4   9   8      639.17      562.55     10.28 o 
   5   9   8      111.14      117.75      6.39 o 
   6   9   8       52.29       44.82      5.09 o 
   7   9   8       32.91       22.50      6.34 o 
   8   9   8      103.82       77.57      6.12 o 
   9   9   8      505.79      503.78     13.97 o 
  10   9   8        7.73        7.99      5.26 o 
  11   9   8       11.24        9.16      5.69 o 
  12   9   8       92.26       91.51      8.45 o 
  13   9   8        0.30        4.84      6.30 o 
 -13  10   8       63.99       44.86     14.58 o 
 -12  10   8       51.95       51.60      9.03 o 
 -11  10   8      157.17      158.07     11.03 o 
 -10  10   8       10.43        0.00      8.12 o 
  -9  10   8      127.97      103.52     11.10 o 
  -8  10   8      971.70      961.86     34.24 o 
  -7  10   8      331.24      368.07     12.56 o 
  -6  10   8     1171.33     1277.57     24.18 o 
  -5  10   8      293.88      295.35     10.52 o 
  -4  10   8      322.92      290.90      8.13 o 
  -3  10   8     1797.12     1692.04     22.27 o 
  -2  10   8     4215.60     4088.17     47.36 o 
  -1  10   8      158.64      180.04      7.53 o 
   0  10   8      634.08      556.26     11.77 o 
   1  10   8       47.08       41.63      4.11 o 
   2  10   8     1910.42     1849.04     23.73 o 
   3  10   8      195.01      202.84      7.56 o 
   4  10   8      442.83      438.22     10.55 o 
   5  10   8      834.19      828.01     15.32 o 
   6  10   8      150.23      152.84      7.46 o 
   7  10   8       51.05       51.72      5.61 o 
   8  10   8      652.40      683.40     14.56 o 
   9  10   8        6.02        5.19      5.30 o 
  10  10   8        0.02        5.25      5.49 o 
  11  10   8        2.03        9.21      5.84 o 
  12  10   8        0.03       17.85      7.22 o 
  13  10   8        1.84        4.53      6.74 o 
 -12  11   8        0.21        0.00     18.42 o 
 -11  11   8      263.59      225.87     21.97 o 
 -10  11   8        0.11        0.00     13.98 o 
  -9  11   8      263.29      239.58     32.81 o 
  -8  11   8       74.54       75.46     10.00 o 
  -7  11   8        2.09        5.45      6.17 o 
  -6  11   8      385.27      397.87     12.82 o 
  -5  11   8      850.91      811.64     15.69 o 
  -4  11   8      257.04      221.02      8.82 o 
  -3  11   8      299.71      341.40      8.24 o 
  -2  11   8       37.47       43.16      4.18 o 
  -1  11   8     1035.31     1106.82     23.65 o 
   0  11   8       56.59       52.61      4.38 o 
   1  11   8      876.87      909.41     14.12 o 
   2  11   8        2.81        0.00      3.77 o 
   3  11   8        8.94        7.12      3.91 o 
   4  11   8      768.09      808.64     15.15 o 
   5  11   8     2284.07     2490.29     35.13 o 
   6  11   8        0.05        0.18      4.43 o 
   7  11   8       38.11       37.10      7.08 o 
   8  11   8     1057.67     1176.31     20.69 o 
   9  11   8      524.08      509.98     17.21 o 
  10  11   8       78.26       73.45      8.00 o 
  11  11   8      142.71      153.55      9.96 o 
  12  11   8      227.66      254.22     14.11 o 
 -11  12   8      129.25      110.44     24.54 o 
 -10  12   8       15.50       16.66     14.27 o 
  -9  12   8       34.33       37.02     11.98 o 
  -8  12   8        7.15       13.75      8.45 o 
  -7  12   8     1823.74     1902.55     38.06 o 
  -6  12   8       37.69       44.41      7.96 o 
  -5  12   8      204.36      211.26      9.25 o 
  -4  12   8       93.82       91.92      5.23 o 
  -3  12   8     4254.25     4206.00     49.18 o 
  -2  12   8      688.89      715.60     12.39 o 
  -1  12   8       86.05       87.29      5.18 o 
   0  12   8        9.99        7.70      3.81 o 
   1  12   8      269.11      262.07      7.67 o 
   2  12   8        3.50        0.00      3.71 o 
   3  12   8      537.75      569.78     12.65 o 
   4  12   8       45.40       48.87      5.54 o 
   5  12   8        6.67       12.18      4.72 o 
   6  12   8      177.10      179.80     10.64 o 
   7  12   8       61.78       70.10      7.58 o 
   8  12   8        0.41        6.72      5.35 o 
   9  12   8       27.78       47.00      6.98 o 
  10  12   8       41.79       44.89      7.92 o 
  11  12   8       86.76       93.14     14.55 o 
 -11  13   8        6.70        4.96     24.54 o 
 -10  13   8       40.99       46.79     24.25 o 
  -9  13   8      407.31      430.04     22.26 o 
  -8  13   8        1.48        0.00      8.45 o 
  -7  13   8       59.78       70.82     11.45 o 
  -6  13   8        8.08        0.00      5.30 o 
  -5  13   8      694.96      698.08     15.45 o 
  -4  13   8      259.30      266.56      9.98 o 
  -3  13   8       79.55       70.22      5.11 o 
  -2  13   8       38.01       36.04      4.56 o 
  -1  13   8      721.11      694.00     13.15 o 
   0  13   8        0.19        0.00      3.74 o 
   1  13   8      126.91      127.69      6.33 o 
   2  13   8     1163.68     1052.10     16.31 o 
   3  13   8      142.11      155.34      7.71 o 
   4  13   8      141.59      159.45      9.31 o 
   5  13   8      268.65      269.51     10.79 o 
   6  13   8      860.62      928.40     17.71 o 
   7  13   8      617.53      648.22     16.58 o 
   8  13   8       46.92       47.68      9.89 o 
   9  13   8        5.29        7.70      6.24 o 
  10  13   8       11.79       16.78      7.60 o 
  11  13   8       54.16       69.60      9.87 o 
 -10  14   8        0.01        0.00     16.83 o 
  -9  14   8        0.03        0.00     14.84 o 
  -8  14   8      114.79      107.12     12.84 o 
  -7  14   8      229.88      241.36     12.42 o 
  -6  14   8      121.72      120.74      8.17 o 
  -5  14   8        0.22        0.30      5.72 o 
  -4  14   8      345.07      339.27     11.13 o 
  -3  14   8       62.02       48.70      6.28 o 
  -2  14   8        3.40        2.74      4.20 o 
  -1  14   8        1.96        0.00      4.03 o 
   0  14   8      390.25      347.10      9.14 o 
   1  14   8      547.37      562.55     11.50 o 
   2  14   8      344.54      343.76     18.61 o 
   3  14   8       79.44       82.26      7.41 o 
   4  14   8       41.58       51.24     11.40 o 
   5  14   8       71.66       63.78      7.36 o 
   6  14   8       25.38       15.09      6.43 o 
   7  14   8      332.16      336.32     13.20 o 
   8  14   8      465.30      497.94     15.57 o 
   9  14   8       12.60       10.38      6.64 o 
  10  14   8       37.18       36.75      8.50 o 
  -9  15   8       97.00       87.03     18.55 o 
  -8  15   8      489.31      551.79     23.31 o 
  -7  15   8      165.97      175.02     11.20 o 
  -6  15   8      723.45      784.14     19.70 o 
  -5  15   8      174.11      173.00     10.49 o 
  -4  15   8      469.87      508.22     16.22 o 
  -3  15   8       60.61       61.92     11.36 o 
  -2  15   8       87.48       74.25      6.11 o 
  -1  15   8       44.29       47.05      5.66 o 
   0  15   8      656.55      668.86     17.48 o 
   1  15   8        1.38        0.00      5.40 o 
   2  15   8      196.27      203.34     10.14 o 
   3  15   8      640.36      628.56     18.22 o 
   4  15   8      932.31      927.15     22.09 o 
   5  15   8       48.80       51.48      7.45 o 
   6  15   8      916.30      967.23     21.90 o 
   7  15   8       44.79       42.82      7.62 o 
   8  15   8      131.58      145.75     10.22 o 
   9  15   8        6.14        1.22      9.26 o 
  -8  16   8       55.31       32.08     19.12 o 
  -7  16   8      326.85      338.74     19.49 o 
  -6  16   8        0.89        0.00     11.70 o 
  -5  16   8       64.51       73.63      8.89 o 
  -4  16   8       54.60       28.25      7.96 o 
  -3  16   8      157.46      174.23     12.69 o 
  -2  16   8      176.22      187.51     11.50 o 
  -1  16   8       18.90       17.41      5.37 o 
   0  16   8      605.98      638.91     26.87 o 
   1  16   8       50.28       35.63      6.90 o 
   2  16   8       69.15       66.24      7.54 o 
   3  16   8      152.36      176.82     12.22 o 
   4  16   8      218.73      213.02     13.93 o 
   5  16   8        2.28        0.00     10.27 o 
   6  16   8       97.35       83.48     10.54 o 
   7  16   8      123.64      115.52     11.82 o 
  -6  17   8       89.40       99.99     29.10 o 
  -5  17   8       47.25       25.22     10.54 o 
  -4  17   8      183.98      168.81     14.53 o 
  -3  17   8       49.31       42.26     30.81 o 
  -2  17   8        0.21        0.00      8.75 o 
  -1  17   8        0.47        0.00     10.05 o 
   0  17   8      355.97      360.56     28.25 o 
   1  17   8       67.71       66.50      9.32 o 
   2  17   8       42.42       26.85     13.41 o 
   3  17   8        4.69        7.30      7.70 o 
   4  17   8      403.32      416.36     22.54 o 
   5  17   8       32.50       26.17     23.40 o 
   6  17   8        1.55        2.56     10.27 o 
  -3  18   8      441.31      437.95     21.28 o 
  -2  18   8       18.28        0.00     17.98 o 
  -1  18   8      931.93      813.17     40.52 o 
   0  18   8        3.85        9.57      7.24 o 
   1  18   8        4.17        2.43      6.85 o 
   2  18   8      192.76      183.33     28.53 o 
   3  18   8      306.47      298.30     16.43 o 
 -15   1   9        0.39        0.00     13.30 o 
 -14   1   9      299.23      300.38     21.58 o 
 -13   1   9      506.95      466.60     22.80 o 
 -12   1   9       17.60        0.00     13.41 o 
 -11   1   9      239.43      235.37     13.27 o 
 -10   1   9      590.27      619.19     14.70 o 
  -9   1   9      145.74      162.20      8.70 o 
  -8   1   9      402.55      408.89     11.81 o 
  -7   1   9     1899.92     1910.32     28.24 o 
  -6   1   9     2965.66     3005.84     40.59 o 
  -5   1   9     1706.83     1814.80     22.63 o 
  -4   1   9     3421.60     3565.15     39.87 o 
  -3   1   9     4722.81     5204.04     60.32 o 
  -2   1   9      301.94      328.71      5.44 o 
  -1   1   9       54.32       65.79      2.87 o 
   0   1   9     1209.97     1136.72     15.13 o 
   1   1   9      118.54      162.33      4.10 o 
   2   1   9     2026.53     2388.97     26.62 o 
   3   1   9      502.28      508.21      7.62 o 
   4   1   9     7103.93     7501.95    104.23 o 
   5   1   9      539.24      595.79     16.00 o 
   6   1   9      678.91      619.48     13.15 o 
   7   1   9      710.84      731.62     14.85 o 
   8   1   9      670.76      694.98     14.86 o 
   9   1   9     1122.16     1152.76     21.66 o 
  10   1   9      369.49      363.53     19.69 o 
  11   1   9        9.90        9.74      9.02 o 
  12   1   9      185.85      199.15     14.69 o 
  13   1   9      121.48      106.90     13.65 o 
  14   1   9      261.83      263.68     19.54 o 
  15   1   9      520.84      524.43     26.01 o 
 -15   2   9      652.20      708.74     29.66 o 
 -14   2   9      306.83      309.53     20.94 o 
 -13   2   9      396.21      347.30     20.94 o 
 -12   2   9        7.03        4.12     10.87 o 
 -11   2   9      713.51      704.37     27.22 o 
 -10   2   9     1758.64     1612.78     30.84 o 
  -9   2   9      847.70      865.11     16.97 o 
  -8   2   9      745.93      722.75     15.14 o 
  -7   2   9     6392.80     6615.16     84.23 o 
  -6   2   9     3866.83     3930.66     45.32 o 
  -5   2   9        4.18       20.91      3.59 o 
  -4   2   9        1.10        1.12      2.45 o 
  -3   2   9      130.75      169.88      4.98 o 
  -2   2   9     8061.52     8493.61     90.31 o 
  -1   2   9     3479.78     3450.98     37.98 o 
   0   2   9     1231.00     1310.72     17.26 o 
   1   2   9     1582.11     1740.86     20.15 o 
   2   2   9      260.71      303.26      5.37 o 
   3   2   9     3766.93     3830.74     54.59 o 
   4   2   9        0.34        2.53      2.31 o 
   5   2   9      886.09      893.61     20.78 o 
   6   2   9     1955.70     1949.47     38.73 o 
   7   2   9     1216.42     1107.22     25.38 o 
   8   2   9       88.17       88.09      7.26 o 
   9   2   9     1092.98     1156.55     21.72 o 
  10   2   9      259.28      227.80      9.53 o 
  11   2   9        6.77        3.68      8.50 o 
  12   2   9      410.30      406.64     20.26 o 
  13   2   9     1066.79     1087.35     32.25 o 
  14   2   9       46.88       31.03     13.00 o 
  15   2   9      238.62      233.18     19.14 o 
 -15   3   9       76.85       52.34     15.50 o 
 -14   3   9       40.14       14.04     13.30 o 
 -13   3   9      129.68      123.81     14.91 o 
 -12   3   9      424.55      430.37     20.71 o 
 -11   3   9      155.25      162.76     10.67 o 
 -10   3   9        0.46        0.00      6.67 o 
  -9   3   9        1.83        0.00      6.33 o 
  -8   3   9       16.87       11.46      5.10 o 
  -7   3   9       16.55       23.07      4.84 o 
  -6   3   9       57.92      100.50      5.11 o 
  -5   3   9        2.43        2.43      3.35 o 
  -4   3   9      158.57      204.49     10.54 o 
  -3   3   9      348.14      456.73      7.90 o 
  -2   3   9     2684.58     2990.99     33.19 o 
  -1   3   9       63.15       51.59      2.76 o 
   0   3   9      918.02      895.53     12.78 o 
   1   3   9     1542.87     1397.46     24.47 o 
   2   3   9      196.77      233.70      6.26 o 
   3   3   9     2506.96     2711.03     34.81 o 
   4   3   9      422.89      412.25     10.13 o 
   5   3   9     1657.53     1701.59     23.85 o 
   6   3   9       23.68       44.52      4.74 o 
   7   3   9        3.40        0.57     10.27 o 
   8   3   9       93.62      116.14      8.45 o 
   9   3   9      378.48      363.89     21.11 o 
  10   3   9       36.53       38.40      5.08 o 
  11   3   9      401.50      403.23     18.04 o 
  12   3   9       63.00       68.06     11.37 o 
  13   3   9        0.04        1.43     10.55 o 
  14   3   9        0.42        0.00     11.41 o 
  15   3   9       61.69       32.01     13.71 o 
 -15   4   9      686.72      710.27     29.42 o 
 -14   4   9      458.98      473.71     24.17 o 
 -13   4   9      287.68      249.84     18.55 o 
 -12   4   9      173.41      222.21     13.17 o 
 -11   4   9       72.24       71.82     10.34 o 
 -10   4   9      137.85      130.59     10.87 o 
  -9   4   9        4.59        0.36      6.42 o 
  -8   4   9      308.32      306.79     10.20 o 
  -7   4   9     1217.38     1119.01     18.68 o 
  -6   4   9      170.07      168.11      7.65 o 
  -5   4   9      851.11     1003.37     16.48 o 
  -4   4   9     6874.92     7169.10    103.77 o 
  -3   4   9      655.42      395.46     14.84 o 
  -2   4   9      377.27      355.71      9.75 o 
  -1   4   9      237.30      280.09      8.73 o 
   0   4   9      202.02      204.93      5.14 o 
   1   4   9        5.19       10.02      1.70 o 
   2   4   9      910.23      948.22     12.27 o 
   3   4   9     3558.26     3570.19     53.03 o 
   4   4   9        0.04        6.42      2.16 o 
   5   4   9        0.25        3.22      2.98 o 
   6   4   9        6.10        1.19      2.62 o 
   7   4   9     1277.26     1289.77     28.11 o 
   8   4   9     5614.49     5491.84     99.82 o 
   9   4   9      429.91      420.00     14.46 o 
  10   4   9        1.15        0.00      6.85 o 
  11   4   9       20.64       13.57      8.45 o 
  12   4   9       33.33       38.01     10.28 o 
  13   4   9      587.38      573.81     55.64 o 
  14   4   9      289.20      275.17     19.14 o 
 -14   5   9      431.35      487.59     24.35 o 
 -13   5   9      329.09      320.44     20.13 o 
 -12   5   9      419.36      389.48     16.06 o 
 -11   5   9       86.28       75.16      8.68 o 
 -10   5   9      573.30      594.13     19.48 o 
  -9   5   9       90.87       78.30      7.82 o 
  -8   5   9     1374.98     1330.74     25.55 o 
  -7   5   9     1187.47     1082.18     31.83 o 
  -6   5   9     2640.06     2666.38     36.55 o 
  -5   5   9      836.11      766.30     16.29 o 
  -4   5   9      244.51      249.70      7.41 o 
  -3   5   9      533.39      548.90     24.15 o 
  -2   5   9     2164.80     2325.07     57.25 o 
  -1   5   9      647.11      741.96     10.73 o 
   0   5   9      582.17      467.48      8.24 o 
   1   5   9        0.82        4.27      2.49 o 
   2   5   9      960.39     1023.91     19.67 o 
   3   5   9       47.95       60.49      3.94 o 
   4   5   9     1602.47     1564.88     22.33 o 
   5   5   9     1101.76     1175.52     18.26 o 
   6   5   9     1203.26     1252.12     28.65 o 
   7   5   9       17.27       10.26      4.33 o 
   8   5   9       49.66       67.88      6.97 o 
   9   5   9       85.03       84.20      7.48 o 
  10   5   9       62.02       67.63      7.55 o 
  11   5   9      136.57      151.45     10.20 o 
  12   5   9        0.60        0.00      8.64 o 
  13   5   9      116.25      107.94     13.44 o 
  14   5   9       57.16       67.30     16.55 o 
 -14   6   9     1225.21     1277.24     37.50 o 
 -13   6   9       38.38       16.79      9.10 o 
 -12   6   9      102.97       76.45      9.63 o 
 -11   6   9        0.47        0.00      6.95 o 
 -10   6   9      934.53      919.55     21.35 o 
  -9   6   9      578.22      593.61     16.39 o 
  -8   6   9      140.63       99.30      7.74 o 
  -7   6   9      824.04      730.14     13.94 o 
  -6   6   9       64.07       51.52      4.93 o 
  -5   6   9      700.89      708.06     40.94 o 
  -4   6   9      922.08      933.95     25.10 o 
  -3   6   9     1373.35     1387.03     20.46 o 
  -2   6   9     2044.58     1802.56     22.18 o 
  -1   6   9       64.84       68.84      3.69 o 
   0   6   9        4.90        1.74      2.73 o 
   1   6   9      366.11      332.03      7.04 o 
   2   6   9      391.99      394.29      6.70 o 
   3   6   9     1303.10     1388.21     18.12 o 
   4   6   9     2707.71     2811.81     37.22 o 
   5   6   9      364.57      411.94     10.07 o 
   6   6   9       28.28       23.93      4.06 o 
   7   6   9       55.37       66.97      5.29 o 
   8   6   9     3991.49     3902.50     58.66 o 
   9   6   9      351.86      313.20     11.02 o 
  10   6   9      341.55      371.26     14.99 o 
  11   6   9      115.21      150.01     10.84 o 
  12   6   9      509.06      446.25     30.81 o 
  13   6   9      129.47      124.29     14.27 o 
  14   6   9      722.65      774.11     28.11 o 
 -14   7   9        0.07        0.00     11.92 o 
 -13   7   9      226.73      230.17     13.82 o 
 -12   7   9      172.84      173.20     11.67 o 
 -11   7   9      304.03      329.31     14.07 o 
 -10   7   9        9.84        7.96      6.66 o 
  -9   7   9       18.00        9.40      6.11 o 
  -8   7   9      106.55       99.87      9.99 o 
  -7   7   9      250.18      169.46      9.23 o 
  -6   7   9      858.75      902.75     17.05 o 
  -5   7   9     1934.94     2088.46     33.47 o 
  -4   7   9       98.87      114.96      6.82 o 
  -3   7   9      788.93      819.97     12.58 o 
  -2   7   9      102.83       88.69      4.48 o 
  -1   7   9     2878.49     2683.22     31.72 o 
   0   7   9      979.68      918.84     13.23 o 
   1   7   9      390.67      374.50      7.91 o 
   2   7   9        3.72        1.70      3.34 o 
   3   7   9      720.75      878.39     14.55 o 
   4   7   9     1144.80     1178.81     16.38 o 
   5   7   9     1395.02     1496.01     22.20 o 
   6   7   9      456.69      440.38     10.45 o 
   7   7   9      505.61      448.02     10.76 o 
   8   7   9       44.80       56.54      5.82 o 
   9   7   9      333.99      326.08     11.43 o 
  10   7   9      666.58      684.91     16.57 o 
  11   7   9      355.89      356.20     12.16 o 
  12   7   9       31.67       17.52      9.11 o 
  13   7   9      100.95      103.49     14.84 o 
  14   7   9       56.48       56.89     10.32 o 
 -13   8   9       12.47        0.00     12.96 o 
 -12   8   9      208.49      178.71     15.85 o 
 -11   8   9        1.30        0.00      6.86 o 
 -10   8   9        0.91        0.00      6.18 o 
  -9   8   9        0.06        0.00      7.92 o 
  -8   8   9       42.76       59.93      9.32 o 
  -7   8   9       14.59       14.70      6.42 o 
  -6   8   9       46.95       32.03      4.93 o 
  -5   8   9     5161.63     4971.42     63.25 o 
  -4   8   9        1.16        2.33      3.82 o 
  -3   8   9     3241.84     3215.62     37.84 o 
  -2   8   9     1636.28     1603.09     20.81 o 
  -1   8   9      144.68      143.85      5.92 o 
   0   8   9        0.31        0.00      3.72 o 
   1   8   9      133.27       97.28      4.73 o 
   2   8   9       77.19       98.49      5.62 o 
   3   8   9       84.35      104.46      5.69 o 
   4   8   9     1064.41      946.74     15.75 o 
   5   8   9      210.77      223.59      7.88 o 
   6   8   9      180.47      192.18      8.24 o 
   7   8   9        0.04       11.79      4.47 o 
   8   8   9      479.62      460.31     11.47 o 
   9   8   9        8.30        8.32      5.05 o 
  10   8   9       40.58       35.12      6.07 o 
  11   8   9      418.63      434.25     15.20 o 
  12   8   9       97.33       71.39      7.58 o 
  13   8   9        0.60        0.00     10.02 o 
 -13   9   9        2.45        0.00     11.10 o 
 -12   9   9      389.16      427.91     23.15 o 
 -11   9   9      232.03      222.87     16.48 o 
 -10   9   9       81.94       71.69      8.07 o 
  -9   9   9      773.21      813.99     25.20 o 
  -8   9   9      842.07      838.65     19.26 o 
  -7   9   9     1195.99     1160.66     23.01 o 
  -6   9   9      485.16      567.59     14.75 o 
  -5   9   9     1046.37     1113.47     18.49 o 
  -4   9   9      109.64       97.94      5.32 o 
  -3   9   9      149.55      148.94      6.31 o 
  -2   9   9       32.11       33.89      4.20 o 
  -1   9   9        2.81        1.66      3.81 o 
   0   9   9      418.40      401.97      8.78 o 
   1   9   9     1119.75     1124.26     16.11 o 
   2   9   9      127.20      156.76      6.44 o 
   3   9   9     1250.22     1163.97     16.48 o 
   4   9   9      387.16      341.03      8.16 o 
   5   9   9     1758.29     1684.37     24.98 o 
   6   9   9      195.59      187.42      8.81 o 
   7   9   9      617.15      639.97     13.47 o 
   8   9   9        0.13        0.00      4.56 o 
   9   9   9      667.59      730.33     17.25 o 
  10   9   9        0.01        2.45      4.99 o 
  11   9   9      622.36      622.13     16.64 o 
  12   9   9        2.31        0.00      5.64 o 
  13   9   9       93.32       84.46     15.98 o 
 -13  10   9        6.98        0.00     17.72 o 
 -12  10   9      133.92      142.79     20.41 o 
 -11  10   9      225.35      205.15     12.26 o 
 -10  10   9        0.13        0.00     13.41 o 
  -9  10   9        9.54        0.00     10.27 o 
  -8  10   9        2.26       12.20      6.45 o 
  -7  10   9        9.11        9.53      6.05 o 
  -6  10   9     1066.37     1069.43     21.92 o 
  -5  10   9       43.77       51.90      5.30 o 
  -4  10   9        1.12        4.05      4.07 o 
  -3  10   9       14.69        4.03      4.10 o 
  -2  10   9     2596.88     2560.27     31.41 o 
  -1  10   9     1570.12     1530.99     20.65 o 
   0  10   9      396.98      399.71     10.82 o 
   1  10   9      907.68      895.11     15.54 o 
   2  10   9     1668.77     1601.63     21.22 o 
   3  10   9      407.36      390.24      8.89 o 
   4  10   9     1045.03      973.18     16.77 o 
   5  10   9       12.27       20.32      4.86 o 
   6  10   9      814.93      829.81     15.72 o 
   7  10   9      871.73      845.37     16.11 o 
   8  10   9      749.48      739.42     15.22 o 
   9  10   9       22.13       13.67      6.59 o 
  10  10   9       33.33       33.21      6.31 o 
  11  10   9       82.59       67.94      8.63 o 
  12  10   9      654.31      618.15     19.97 o 
 -12  11   9       36.83       12.67     17.32 o 
 -11  11   9       33.83       40.73     13.80 o 
 -10  11   9      120.87      102.52     16.26 o 
  -9  11   9      541.27      557.15     21.69 o 
  -8  11   9      399.50      360.06     13.53 o 
  -7  11   9     1450.95     1460.02     27.65 o 
  -6  11   9      523.99      538.52     14.92 o 
  -5  11   9      400.40      369.20     10.70 o 
  -4  11   9        5.82        0.00      4.84 o 
  -3  11   9      213.72      192.17      8.61 o 
  -2  11   9       17.39       15.46      4.96 o 
  -1  11   9       94.47       72.70      5.84 o 
   0  11   9      184.38      167.28      6.69 o 
   1  11   9      547.12      506.41     10.10 o 
   2  11   9       21.38       20.22      4.09 o 
   3  11   9      116.15      127.05      6.00 o 
   4  11   9      104.18       90.55      7.25 o 
   5  11   9     3134.68     3136.82     42.76 o 
   6  11   9      100.49       93.01      6.48 o 
   7  11   9        0.17        0.00      5.34 o 
   8  11   9      170.21      193.99     15.73 o 
   9  11   9       40.62       33.47      6.70 o 
  10  11   9        0.11        0.00      6.39 o 
  11  11   9        2.08        0.00      6.56 o 
  12  11   9      442.08      464.49     18.10 o 
 -11  12   9        3.21        3.00     33.10 o 
 -10  12   9        3.40        0.00     11.41 o 
  -9  12   9      249.47      253.96     24.54 o 
  -8  12   9       69.70       72.03      8.34 o 
  -7  12   9       68.43       99.19     14.95 o 
  -6  12   9      114.93      108.58      8.56 o 
  -5  12   9      213.93      207.17     11.28 o 
  -4  12   9       58.55       65.78      4.94 o 
  -3  12   9        1.02        5.85      3.84 o 
  -2  12   9      114.66      114.23      5.71 o 
  -1  12   9        3.53        2.51      3.60 o 
   0  12   9      157.21      146.77      6.18 o 
   1  12   9       18.17       15.67      4.15 o 
   2  12   9      208.34      221.12      9.84 o 
   3  12   9     2436.93     2271.84     32.43 o 
   4  12   9     1892.97     1978.69     29.28 o 
   5  12   9       31.17       30.81      5.91 o 
   6  12   9      318.99      326.67     12.01 o 
   7  12   9      218.61      222.80     10.85 o 
   8  12   9      336.36      332.59     15.98 o 
   9  12   9       11.09       18.45      6.39 o 
  10  12   9      197.34      201.57     13.15 o 
  11  12   9       63.23       49.54      8.75 o 
 -11  13   9       43.45        7.72     42.80 o 
 -10  13   9       84.24       69.39     25.96 o 
  -9  13   9      272.01      281.93     37.66 o 
  -8  13   9       64.98       56.52      8.63 o 
  -7  13   9       74.80       55.08      8.01 o 
  -6  13   9        9.43        0.85      6.50 o 
  -5  13   9        0.21        0.00      5.46 o 
  -4  13   9      735.09      788.69     15.93 o 
  -3  13   9      765.86      726.38     20.82 o 
  -2  13   9      588.42      590.47     11.55 o 
  -1  13   9      294.53      288.04      8.48 o 
   0  13   9      139.17      109.10      6.95 o 
   1  13   9     1422.28     1399.62     22.41 o 
   2  13   9       21.71       16.37      4.71 o 
   3  13   9       25.74       20.06      7.78 o 
   4  13   9      151.87      157.97      9.15 o 
   5  13   9     1418.38     1428.91     26.98 o 
   6  13   9      274.53      253.08     11.23 o 
   7  13   9      237.93      252.81     11.35 o 
   8  13   9      323.08      375.34     13.68 o 
   9  13   9       28.30       22.70      7.19 o 
  10  13   9      639.30      693.08     26.54 o 
 -10  14   9      104.53      108.27     28.82 o 
  -9  14   9       51.79       42.83     12.55 o 
  -8  14   9      129.79      118.44     12.89 o 
  -7  14   9       15.25       15.34     11.85 o 
  -6  14   9       19.10       25.32      7.47 o 
  -5  14   9       22.22       17.48     10.14 o 
  -4  14   9      142.41      130.51      9.36 o 
  -3  14   9       23.52       15.39      4.84 o 
  -2  14   9        7.96        7.12      4.50 o 
  -1  14   9      109.02      125.90      7.10 o 
   0  14   9       25.21       13.57      5.56 o 
   1  14   9       74.78       72.34      6.15 o 
   2  14   9      447.57      412.47     21.90 o 
   3  14   9      648.38      661.39     18.43 o 
   4  14   9       22.06       21.30      6.35 o 
   5  14   9       14.14       18.35      6.14 o 
   6  14   9       52.03       51.28      7.49 o 
   7  14   9      584.63      659.28     18.87 o 
   8  14   9        1.10        8.02      6.50 o 
   9  14   9      159.18      143.74     10.07 o 
  -9  15   9       89.85      101.56     25.39 o 
  -8  15   9        8.03        1.31     26.54 o 
  -7  15   9        2.53       16.93     11.34 o 
  -6  15   9      202.50      209.31     23.91 o 
  -5  15   9        1.68        0.00      8.95 o 
  -4  15   9      129.89      123.96      9.56 o 
  -3  15   9      277.02      257.74     12.19 o 
  -2  15   9      203.07      212.13      9.14 o 
  -1  15   9        5.76        4.54      4.82 o 
   0  15   9      211.41      181.81      8.61 o 
   1  15   9      671.31      613.71     16.04 o 
   2  15   9        5.48        0.00      5.70 o 
   3  15   9       35.50       36.40      6.79 o 
   4  15   9      149.69      177.52     10.15 o 
   5  15   9       70.61       50.78     12.64 o 
   6  15   9       44.70       79.13      8.49 o 
   7  15   9       32.29       48.43      9.13 o 
   8  15   9       58.00       48.43      8.02 o 
  -7  16   9      168.29      185.31     12.13 o 
  -6  16   9       13.65        0.00      8.04 o 
  -5  16   9       43.69       24.04      8.29 o 
  -4  16   9       32.68       17.25      8.85 o 
  -3  16   9      859.12      927.46     32.18 o 
  -2  16   9       86.87       48.96      8.63 o 
  -1  16   9        0.29        0.00      8.15 o 
   0  16   9      375.58      381.72     11.72 o 
   1  16   9       80.57       93.67      8.20 o 
   2  16   9       79.77       87.97     10.38 o 
   3  16   9      645.43      671.38     34.23 o 
   4  16   9      436.74      460.37     15.16 o 
   5  16   9       42.84       28.87      9.76 o 
   6  16   9      189.06      207.96     11.59 o 
   7  16   9       84.26       66.36     10.35 o 
  -5  17   9       93.85       87.43     16.55 o 
  -4  17   9      565.67      615.59     24.17 o 
  -3  17   9       93.42       69.71     12.18 o 
  -2  17   9        3.33        0.00     15.69 o 
  -1  17   9      404.28      382.68     19.85 o 
   0  17   9      724.68      690.77     44.51 o 
   1  17   9        5.85        5.60      7.19 o 
   2  17   9      133.34      105.13     19.40 o 
   3  17   9       17.45       23.40      8.11 o 
   4  17   9       27.04       23.40      8.11 o 
   5  17   9       45.43       38.75     10.56 o 
  -3  18   9      268.97      277.18     29.96 o 
  -2  18   9        3.74        0.00     16.55 o 
  -1  18   9       22.29       57.06     18.26 o 
   0  18   9       13.08       19.75      7.71 o 
   1  18   9        1.93        3.32      7.60 o 
   2  18   9       14.16       15.41      8.56 o 
   3  18   9      441.88      440.94     41.66 o 
 -15   0  10        4.19        0.00     19.97 o 
 -14   0  10      111.08       86.74     21.68 o 
 -13   0  10      837.75      793.77     40.52 o 
 -12   0  10     1229.04     1229.74     48.50 o 
 -11   0  10      143.47      115.84     17.69 o 
 -10   0  10     3047.40     3263.10    140.38 o 
  -9   0  10      106.31      117.40     10.81 o 
  -8   0  10      577.95      476.26     17.93 o 
  -7   0  10     3761.11     3675.51     69.80 o 
  -6   0  10     1737.85     1766.63     37.12 o 
  -5   0  10     5610.28     5694.02     81.04 o 
  -4   0  10     4371.42     4619.40     79.82 o 
  -3   0  10     8882.19     9734.51    134.65 o 
  -2   0  10     3277.99     3536.12     50.59 o 
  -1   0  10     1513.90     1364.63     26.25 o 
   0   0  10     3932.79     4204.78     59.15 o 
   1   0  10     1768.76     1621.40     24.38 o 
   2   0  10    11210.39    12151.12    201.45 o 
   3   0  10     8514.89     8859.94    147.94 o 
   4   0  10     5828.65     6494.42    109.71 o 
   5   0  10      262.40      281.90     15.98 o 
   6   0  10        0.76        0.94      5.03 o 
   7   0  10     3118.56     3357.49     62.53 o 
   8   0  10     1568.80     1627.33     34.01 o 
   9   0  10      101.18       93.02     13.70 o 
  10   0  10        7.91        2.85     11.41 o 
  11   0  10      342.63      285.89     23.40 o 
  12   0  10       31.63       48.50     15.98 o 
  13   0  10      984.11     1027.16     44.51 o 
  14   0  10        3.64        0.00     16.55 o 
  15   0  10        4.32        0.00     17.69 o 
 -15   1  10      213.62      223.69     19.97 o 
 -14   1  10      135.01      132.83     23.97 o 
 -13   1  10      358.77      325.20     38.80 o 
 -12   1  10       24.79       15.97     11.09 o 
 -11   1  10       49.77       49.15      8.53 o 
 -10   1  10      104.33      108.19      7.65 o 
  -9   1  10      202.94      207.58     10.05 o 
  -8   1  10      164.10      157.63      7.78 o 
  -7   1  10      448.85      377.96     11.47 o 
  -6   1  10      192.75      171.66      8.46 o 
  -5   1  10       31.81       19.53      3.93 o 
  -4   1  10       45.72       29.32      3.24 o 
  -3   1  10      352.10      482.42      8.00 o 
  -2   1  10     1443.47     1495.80     16.33 o 
  -1   1  10      920.37      906.35     11.51 o 
   0   1  10      679.75      669.96     11.58 o 
   1   1  10      215.55      164.14      4.32 o 
   2   1  10       82.09      108.73      4.48 o 
   3   1  10      164.64      123.17      4.22 o 
   4   1  10      754.83      830.74     12.94 o 
   5   1  10      226.53      180.77      7.89 o 
   6   1  10     2264.03     2213.35     34.92 o 
   7   1  10      543.71      496.65     12.11 o 
   8   1  10       43.62       50.22      5.40 o 
   9   1  10       64.76       67.80      5.47 o 
  10   1  10     1103.86     1124.53     29.04 o 
  11   1  10      901.15      866.43     26.01 o 
  12   1  10      198.51      217.48     15.53 o 
  13   1  10       36.59       31.36     11.86 o 
  14   1  10      230.55      170.95     16.74 o 
  15   1  10      200.53      197.19     18.33 o 
 -15   2  10      147.95      142.81     17.29 o 
 -14   2  10       33.88       20.44     13.65 o 
 -13   2  10       52.89       44.36     13.07 o 
 -12   2  10      535.11      475.64     21.97 o 
 -11   2  10      769.90      742.24     20.67 o 
 -10   2  10        0.14        0.00      7.04 o 
  -9   2  10        5.80        1.34      5.48 o 
  -8   2  10     1273.21     1242.42     21.22 o 
  -7   2  10      653.16      661.41     14.10 o 
  -6   2  10       19.51        8.55      4.18 o 
  -5   2  10      506.64      499.96      9.73 o 
  -4   2  10      280.42      286.75      8.11 o 
  -3   2  10      684.89      632.22     17.23 o 
  -2   2  10     6009.17     6362.48     90.29 o 
  -1   2  10        8.91       10.47      2.34 o 
   0   2  10      331.29      288.96      6.12 o 
   1   2  10     2739.02     2888.46     32.22 o 
   2   2  10     4692.68     5053.90     50.08 o 
   3   2  10       10.50       31.22      2.56 o 
   4   2  10      898.58      948.77     13.09 o 
   5   2  10      245.34      296.81      7.87 o 
   6   2  10     1559.61     1626.84     26.88 o 
   7   2  10       23.65       28.33      4.69 o 
   8   2  10       15.14       18.26     11.41 o 
   9   2  10      266.82      264.34      9.64 o 
  10   2  10       11.85        0.00     10.56 o 
  11   2  10       50.71       48.99      9.99 o 
  12   2  10       10.11        3.49      9.83 o 
  13   2  10      219.75      182.63     15.50 o 
  14   2  10       15.91        0.00     18.55 o 
  15   2  10        3.79        0.00     12.43 o 
 -15   3  10      341.40      356.56     24.20 o 
 -14   3  10       10.89        5.08     15.12 o 
 -13   3  10     1265.99     1301.13     36.92 o 
 -12   3  10       99.55       92.99     10.17 o 
 -11   3  10      501.53      516.20     20.39 o 
 -10   3  10      213.81      204.17     11.25 o 
  -9   3  10       55.64       65.05      6.40 o 
  -8   3  10      527.75      529.50     12.82 o 
  -7   3  10     3109.51     2918.86     40.21 o 
  -6   3  10      184.80      200.20      7.47 o 
  -5   3  10      311.78      348.90      8.20 o 
  -4   3  10      939.31      819.69     13.94 o 
  -3   3  10     2888.19     2768.71     62.33 o 
  -2   3  10      999.97      992.84     11.69 o 
  -1   3  10     4530.51     4826.39     58.19 o 
   0   3  10     3403.95     3515.22     42.95 o 
   1   3  10      738.97      717.57     11.15 o 
   2   3  10       96.68       64.33      2.75 o 
   3   3  10     4121.08     4523.41     45.34 o 
   4   3  10     2094.02     1981.27     23.95 o 
   5   3  10       90.39       85.41      4.31 o 
   6   3  10     2854.95     2845.70     43.29 o 
   7   3  10      453.00      367.81     14.51 o 
   8   3  10     1813.08     1674.51     34.76 o 
   9   3  10      579.68      536.95     16.14 o 
  10   3  10      184.30      141.67      7.76 o 
  11   3  10      389.40      357.68     22.26 o 
  12   3  10      343.67      322.72     23.40 o 
  13   3  10       61.85       42.42     12.02 o 
  14   3  10      156.89      132.82     15.44 o 
 -14   4  10      780.64      736.49     28.83 o 
 -13   4  10      308.06      353.93     21.16 o 
 -12   4  10      461.85      423.71     16.88 o 
 -11   4  10      182.01      200.43     11.62 o 
 -10   4  10        0.20        0.00      6.75 o 
  -9   4  10        7.99        0.00      6.48 o 
  -8   4  10     2806.18     2576.03     36.62 o 
  -7   4  10      706.75      682.57     12.18 o 
  -6   4  10      368.51      419.25     14.00 o 
  -5   4  10     5882.55     5663.82    108.66 o 
  -4   4  10       59.05       65.88      4.79 o 
  -3   4  10      174.32      174.46      6.09 o 
  -2   4  10      167.06      153.95      7.00 o 
  -1   4  10       19.98       20.29      2.76 o 
   0   4  10     3764.37     3658.97     40.47 o 
   1   4  10      459.13      554.23      9.22 o 
   2   4  10      546.23      496.19      8.51 o 
   3   4  10      228.50      235.67      6.16 o 
   4   4  10     2025.90     2221.45     26.65 o 
   5   4  10     1872.01     2214.03     35.46 o 
   6   4  10       92.83       97.09      8.44 o 
   7   4  10        3.08       12.35      6.54 o 
   8   4  10      124.93      110.95      8.12 o 
   9   4  10       39.16       24.59      5.66 o 
  10   4  10     1271.65     1263.04     29.31 o 
  11   4  10       73.05       80.37     10.28 o 
  12   4  10      282.54      276.84     16.98 o 
  13   4  10     1007.45     1021.84     31.18 o 
  14   4  10      286.95      259.72     19.14 o 
 -14   5  10     1629.20     1702.32     44.98 o 
 -13   5  10       81.34       93.65     14.05 o 
 -12   5  10      432.65      417.29     16.78 o 
 -11   5  10      354.92      362.42     15.02 o 
 -10   5  10       19.41       19.70      7.36 o 
  -9   5  10      351.76      349.63     13.40 o 
  -8   5  10     1259.26     1218.60     20.45 o 
  -7   5  10       11.42       23.05      4.41 o 
  -6   5  10      678.43      671.51     13.39 o 
  -5   5  10       57.60       23.42      4.78 o 
  -4   5  10      742.32      772.67     19.95 o 
  -3   5  10       36.80       42.40      5.25 o 
  -2   5  10      592.50      619.52     13.93 o 
  -1   5  10     1400.79     1343.15     23.49 o 
   0   5  10        0.06        0.00      1.47 o 
   1   5  10     1600.13     1530.58     21.65 o 
   2   5  10      192.29      181.37      4.67 o 
   3   5  10      171.52      172.39      6.95 o 
   4   5  10     5455.08     5738.31     72.53 o 
   5   5  10      201.55       78.75      6.85 o 
   6   5  10      261.46      254.28     10.86 o 
   7   5  10     1152.79     1122.86     20.70 o 
   8   5  10     1173.52     1054.26     20.33 o 
   9   5  10       43.87       26.59      6.07 o 
  10   5  10      888.33      843.17     22.35 o 
  11   5  10      418.12      433.68     32.24 o 
  12   5  10      115.30      113.20     12.20 o 
  13   5  10      123.35      117.04     13.71 o 
  14   5  10       39.46       14.95     13.41 o 
 -14   6  10        0.69       10.23     15.69 o 
 -13   6  10        2.08        0.00     14.31 o 
 -12   6  10       32.00       22.02      8.89 o 
 -11   6  10       77.39       87.28     11.84 o 
 -10   6  10     1446.37     1328.03     27.32 o 
  -9   6  10       76.78       53.85      7.48 o 
  -8   6  10      193.67      180.10     10.72 o 
  -7   6  10      478.14      488.13     10.11 o 
  -6   6  10     1845.57     1811.36     26.35 o 
  -5   6  10      618.87      596.41     17.70 o 
  -4   6  10      158.38      149.60     11.21 o 
  -3   6  10      329.70      334.38     19.02 o 
  -2   6  10        8.45       13.59      5.77 o 
  -1   6  10      571.90      512.23      8.95 o 
   0   6  10       41.69       54.25      3.54 o 
   1   6  10       83.85       78.52      6.37 o 
   2   6  10      156.59      145.13      4.19 o 
   3   6  10        1.65        0.00      3.26 o 
   4   6  10       38.69       25.70      6.22 o 
   5   6  10      225.56      169.29     22.32 o 
   6   6  10     2190.72     1971.29     32.34 o 
   7   6  10      757.77      714.47     13.80 o 
   8   6  10     1121.25     1070.52     20.57 o 
   9   6  10      170.00      182.53      8.93 o 
  10   6  10      116.16      114.00     10.66 o 
  11   6  10      182.34      174.33      9.14 o 
  12   6  10       48.00       55.35     18.26 o 
  13   6  10      145.30      141.87     22.26 o 
  14   6  10       15.50       32.29     15.98 o 
 -14   7  10      240.25      269.99     19.26 o 
 -13   7  10      398.12      447.37     25.43 o 
 -12   7  10      224.75      234.17     17.00 o 
 -11   7  10       13.57        7.21      7.34 o 
 -10   7  10      227.98      222.43     14.36 o 
  -9   7  10        5.89        9.34      6.42 o 
  -8   7  10       13.76       13.57      5.22 o 
  -7   7  10       99.99      106.85      7.78 o 
  -6   7  10      861.35      825.72     15.28 o 
  -5   7  10      121.86       98.23      8.90 o 
  -4   7  10     1269.55     1290.11     22.86 o 
  -3   7  10      262.61      244.79     12.60 o 
  -2   7  10      245.32      205.63      6.59 o 
  -1   7  10     1353.44     1286.13     17.25 o 
   0   7  10        4.36        9.34      3.34 o 
   1   7  10     1495.95     1581.18     20.33 o 
   2   7  10       94.99      110.56      5.64 o 
   3   7  10      123.72      129.90      6.05 o 
   4   7  10      306.99      361.36     10.68 o 
   5   7  10     2246.23     2351.74     37.36 o 
   6   7  10      757.55      734.61     13.92 o 
   7   7  10       86.83       82.20      5.81 o 
   8   7  10      345.13      359.99     13.43 o 
   9   7  10     1407.31     1342.47     25.05 o 
  10   7  10        4.99        1.16      4.94 o 
  11   7  10      635.91      621.46     16.15 o 
  12   7  10        2.78        0.00      5.10 o 
  13   7  10      128.59      117.36     10.06 o 
 -13   8  10       46.07       24.00     10.08 o 
 -12   8  10      448.29      464.69     17.71 o 
 -11   8  10      581.12      625.29     19.00 o 
 -10   8  10       50.59       55.30      7.96 o 
  -9   8  10      723.95      774.53     19.35 o 
  -8   8  10      744.79      791.20     18.37 o 
  -7   8  10      858.27      839.98     18.79 o 
  -6   8  10      225.07      239.91      8.96 o 
  -5   8  10     6847.21     6663.37    104.44 o 
  -4   8  10      720.21      722.93     14.06 o 
  -3   8  10      302.44      283.37      7.93 o 
  -2   8  10       40.74       32.98      4.04 o 
  -1   8  10      205.52      176.07      6.52 o 
   0   8  10      927.54      913.06     13.69 o 
   1   8  10      387.13      338.83      8.06 o 
   2   8  10      799.14      736.76     12.01 o 
   3   8  10      815.66      913.04     15.41 o 
   4   8  10     3078.46     3040.98     36.32 o 
   5   8  10     1193.29     1237.35     19.63 o 
   6   8  10     1238.43     1312.02     20.79 o 
   7   8  10      310.49      265.74     12.57 o 
   8   8  10      751.46      810.28     15.68 o 
   9   8  10      366.68      342.43     11.70 o 
  10   8  10       19.35       22.11      5.70 o 
  11   8  10       24.41       31.09      6.28 o 
  12   8  10        5.54        2.47      6.31 o 
  13   8  10      228.22      232.25     20.54 o 
 -13   9  10       64.48       56.55     11.69 o 
 -12   9  10      171.93      168.77     15.57 o 
 -11   9  10      181.80      171.67     11.78 o 
 -10   9  10        0.25        2.94      6.73 o 
  -9   9  10       30.26       28.55     16.55 o 
  -8   9  10       31.94       23.48      6.82 o 
  -7   9  10      268.14      266.76     11.48 o 
  -6   9  10       37.24       58.45      6.99 o 
  -5   9  10      226.51      225.01      8.89 o 
  -4   9  10      167.69      164.11      7.01 o 
  -3   9  10     1353.77     1353.75     18.84 o 
  -2   9  10     2569.70     2507.64     30.75 o 
  -1   9  10      253.55      262.32      7.72 o 
   0   9  10       69.63       83.64      4.90 o 
   1   9  10     1014.01     1046.38     15.41 o 
   2   9  10      187.88      231.88      7.58 o 
   3   9  10       86.58       59.46      5.35 o 
   4   9  10       25.97       30.04      4.49 o 
   5   9  10      408.74      390.68     13.61 o 
   6   9  10       92.03      101.42      6.18 o 
   7   9  10        8.74        8.87      4.69 o 
   8   9  10      513.10      507.95     12.37 o 
   9   9  10      143.45      137.23      9.49 o 
  10   9  10       29.37       26.88      6.74 o 
  11   9  10      186.83      190.75     12.18 o 
  12   9  10       12.90       17.54      6.90 o 
  13   9  10      145.71      134.10     17.69 o 
 -12  10  10      183.58      227.89     26.99 o 
 -11  10  10      745.46      743.54     20.67 o 
 -10  10  10       10.56       11.63      7.24 o 
  -9  10  10       65.73       61.75     10.64 o 
  -8  10  10       72.02       78.79      8.56 o 
  -7  10  10       93.45      100.00      8.34 o 
  -6  10  10       94.61       90.58      8.07 o 
  -5  10  10       92.78       85.55      6.22 o 
  -4  10  10      200.49      195.88      7.63 o 
  -3  10  10     1291.94     1358.72     19.21 o 
  -2  10  10        0.13        8.72      5.52 o 
  -1  10  10     1150.46     1121.64     16.50 o 
   0  10  10       14.90       16.63      4.34 o 
   1  10  10      472.35      451.55      9.84 o 
   2  10  10     2869.42     2810.70     38.06 o 
   3  10  10      800.92      755.76     12.65 o 
   4  10  10      111.64      152.55      7.11 o 
   5  10  10        7.23        8.88      4.32 o 
   6  10  10       65.93       70.03      5.93 o 
   7  10  10      115.01       96.64      7.41 o 
   8  10  10      464.26      473.62     14.04 o 
   9  10  10        3.86        3.74      6.85 o 
  10  10  10      123.19      131.25     10.40 o 
  11  10  10      106.87      110.85     10.00 o 
  12  10  10      210.83      216.77     13.15 o 
 -12  11  10     1140.92     1155.12     34.89 o 
 -11  11  10       48.68       50.90     23.68 o 
 -10  11  10      383.95      385.85     20.13 o 
  -9  11  10       43.03       39.63     17.98 o 
  -8  11  10      494.48      502.61     15.66 o 
  -7  11  10      241.00      268.89     11.79 o 
  -6  11  10     1329.97     1275.66     36.51 o 
  -5  11  10      260.48      274.74     11.71 o 
  -4  11  10      893.20      868.93     14.51 o 
  -3  11  10      304.45      304.76      8.69 o 
  -2  11  10     2389.53     2460.10     30.88 o 
  -1  11  10      172.78      169.15      7.10 o 
   0  11  10     1000.46      978.39     23.89 o 
   1  11  10     1219.51     1209.69     21.23 o 
   2  11  10      346.94      332.98      9.68 o 
   3  11  10      134.15      120.78      7.74 o 
   4  11  10      463.88      444.69     12.84 o 
   5  11  10       57.15       58.78      6.86 o 
   6  11  10      262.87      304.02     11.29 o 
   7  11  10       85.17       75.98      7.30 o 
   8  11  10        4.47        3.79      6.95 o 
   9  11  10        1.52        0.00      5.55 o 
  10  11  10       20.31       25.65      7.50 o 
  11  11  10      646.84      691.26     21.56 o 
  12  11  10       48.71       52.11      8.87 o 
 -11  12  10        2.16        0.00     40.23 o 
 -10  12  10       33.05       35.21     41.66 o 
  -9  12  10      123.58      122.60     13.40 o 
  -8  12  10       90.39       93.93      9.16 o 
  -7  12  10        0.59        2.91      9.13 o 
  -6  12  10       69.40       60.91      8.15 o 
  -5  12  10      308.82      282.14     10.38 o 
  -4  12  10       79.40       70.20      8.48 o 
  -3  12  10       99.49      102.32      8.70 o 
  -2  12  10       14.95       15.13      4.49 o 
  -1  12  10      474.48      457.37     11.27 o 
   0  12  10       24.23       13.82      4.43 o 
   1  12  10      274.14      272.99      9.14 o 
   2  12  10     1008.84      957.57     17.31 o 
   3  12  10      203.58      227.31     10.28 o 
   4  12  10       35.02       36.60      6.21 o 
   5  12  10        4.53        4.08      5.40 o 
   6  12  10       35.69       40.43      6.57 o 
   7  12  10      396.36      409.69     13.44 o 
   8  12  10        0.59        0.00      7.87 o 
   9  12  10      184.10      172.67     10.35 o 
  10  12  10      159.45      146.84     14.27 o 
  11  12  10       38.43       36.18      8.34 o 
 -10  13  10       21.92        7.00     20.26 o 
  -9  13  10       47.94       48.86     19.12 o 
  -8  13  10      196.61      197.08     12.01 o 
  -7  13  10      179.94      163.01     15.42 o 
  -6  13  10      137.00      130.77      9.42 o 
  -5  13  10      255.53      254.43     11.79 o 
  -4  13  10       47.51       50.17      8.08 o 
  -3  13  10      354.56      373.17     10.55 o 
  -2  13  10       50.83       45.70      5.36 o 
  -1  13  10      221.09      202.93      8.58 o 
   0  13  10       49.69       45.79      5.43 o 
   1  13  10       76.04       67.06      5.85 o 
   2  13  10      377.61      347.30     11.86 o 
   3  13  10      495.99      460.19     13.75 o 
   4  13  10       81.80       76.56      7.31 o 
   5  13  10       55.10       75.30      7.44 o 
   6  13  10       16.65        5.96      7.05 o 
   7  13  10      186.53      174.49     10.22 o 
   8  13  10       30.31       35.74      8.96 o 
   9  13  10      299.76      322.22     13.38 o 
  10  13  10      123.39      143.48     11.45 o 
  -9  14  10      215.74      210.07     16.82 o 
  -8  14  10       58.93       49.90     19.85 o 
  -7  14  10      653.89      638.53     18.34 o 
  -6  14  10       59.85       50.32      8.56 o 
  -5  14  10      411.03      417.99     14.49 o 
  -4  14  10       10.65       12.29     11.90 o 
  -3  14  10       18.49       12.21      5.11 o 
  -2  14  10      109.91      129.33      7.43 o 
  -1  14  10      627.15      652.48     20.59 o 
   0  14  10       50.06       50.28      5.90 o 
   1  14  10       70.25       43.78      5.90 o 
   2  14  10        0.43        0.00      5.13 o 
   3  14  10      327.31      288.32     11.70 o 
   4  14  10      127.08      140.81      9.33 o 
   5  14  10      171.55      146.49      9.67 o 
   6  14  10      347.44      412.36     14.27 o 
   7  14  10      391.43      408.78     14.31 o 
   8  14  10      242.75      260.22     12.54 o 
   9  14  10       26.78       11.06      7.01 o 
  -8  15  10      195.22      205.85     23.98 o 
  -7  15  10      255.98      286.01     24.10 o 
  -6  15  10      422.26      461.80     21.29 o 
  -5  15  10       10.43        4.99      7.62 o 
  -4  15  10       86.85       55.85      8.56 o 
  -3  15  10        2.59        3.38      7.81 o 
  -2  15  10      302.83      332.35     17.21 o 
  -1  15  10       63.93       40.69      5.95 o 
   0  15  10      287.31      235.91     12.27 o 
   1  15  10        0.91        0.00      5.49 o 
   2  15  10      186.11      165.55     12.39 o 
   3  15  10      820.93      887.12     20.37 o 
   4  15  10      563.97      585.30     16.72 o 
   5  15  10       47.13       41.83      7.58 o 
   6  15  10      822.35      940.14     21.90 o 
   7  15  10      370.54      341.37     17.11 o 
   8  15  10      105.71      109.34      9.49 o 
  -7  16  10       78.31       64.23      9.78 o 
  -6  16  10      374.45      395.18     15.77 o 
  -5  16  10       26.38       12.15      8.43 o 
  -4  16  10      448.54      480.35     16.45 o 
  -3  16  10      208.58      229.22     13.95 o 
  -2  16  10       43.31       28.50     11.58 o 
  -1  16  10        1.98        4.12      8.17 o 
   0  16  10      106.67      100.25     10.38 o 
   1  16  10        0.88        0.00      7.89 o 
   2  16  10      225.31      231.21     11.53 o 
   3  16  10      473.10      486.47     16.88 o 
   4  16  10      361.95      398.43     14.41 o 
   5  16  10       19.85        8.61     10.21 o 
   6  16  10       67.47       70.30      8.50 o 
   7  16  10       40.16       36.20      7.82 o 
  -5  17  10        0.67        0.00     15.98 o 
  -4  17  10       68.48       57.68     27.39 o 
  -3  17  10        2.05        0.00     18.55 o 
  -2  17  10       78.37       46.79     12.26 o 
  -1  17  10      784.10      792.56     20.32 o 
   0  17  10      114.42      118.67     10.71 o 
   1  17  10        0.00        0.00      9.13 o 
   2  17  10      159.06      150.48     12.56 o 
   3  17  10      291.26      288.30     22.26 o 
   4  17  10       60.15       65.17     19.12 o 
   5  17  10      121.98      120.09     11.58 o 
  -2  18  10        0.68        0.00     16.55 o 
  -1  18  10      618.87      626.57     35.95 o 
   0  18  10      480.77      454.89     21.11 o 
   1  18  10      664.17      714.46     44.51 o 
 -15   1  11        3.36        0.00     13.30 o 
 -14   1  11       73.31       73.52     15.33 o 
 -13   1  11      161.67      170.14     16.31 o 
 -12   1  11      130.63      120.40     19.12 o 
 -11   1  11       48.45       46.53      8.65 o 
 -10   1  11      227.95      216.70     10.70 o 
  -9   1  11      211.68      232.48     10.82 o 
  -8   1  11       95.22       83.83      6.88 o 
  -7   1  11     1251.11     1295.24     21.53 o 
  -6   1  11       47.76       38.36      4.69 o 
  -5   1  11        6.86        7.42      3.88 o 
  -4   1  11        0.04        0.00      2.00 o 
  -3   1  11     6857.40     6958.15     75.01 o 
  -2   1  11       11.73        8.06      2.21 o 
  -1   1  11        1.79       12.95      1.82 o 
   0   1  11      124.02      103.27      5.65 o 
   1   1  11     1058.17     1175.23     14.63 o 
   2   1  11     3138.27     3444.91     38.25 o 
   3   1  11     1769.85     1662.79     18.06 o 
   4   1  11      231.65      217.20      5.74 o 
   5   1  11      842.06      835.94     13.75 o 
   6   1  11     1726.47     1692.17     28.00 o 
   7   1  11        1.31       10.84      4.58 o 
   8   1  11     1046.09     1064.99     20.72 o 
   9   1  11      983.40      994.63     19.64 o 
  10   1  11     1094.24     1187.40     30.26 o 
  11   1  11      102.09       99.52     11.28 o 
  12   1  11      459.98      454.76     20.57 o 
  13   1  11      299.10      303.59     19.54 o 
  14   1  11      248.99      232.40     18.36 o 
 -15   2  11       35.93       11.29     14.51 o 
 -14   2  11      151.05      124.21     16.13 o 
 -13   2  11      761.55      748.53     29.10 o 
 -12   2  11      101.31       81.19     13.11 o 
 -11   2  11      143.04      142.35     12.18 o 
 -10   2  11     1753.96     1768.54     43.20 o 
  -9   2  11       74.99       58.02      6.53 o 
  -8   2  11       33.33       34.04      6.08 o 
  -7   2  11       12.72        8.99      5.97 o 
  -6   2  11      423.53      456.53      9.96 o 
  -5   2  11      598.64      589.84     10.81 o 
  -4   2  11     3384.13     3621.04     46.39 o 
  -3   2  11     2614.28     2734.23     28.57 o 
  -2   2  11        4.21        3.79      2.32 o 
  -1   2  11      894.01      991.90     12.96 o 
   0   2  11     2764.37     2600.81     32.52 o 
   1   2  11     1083.66     1111.37     14.09 o 
   2   2  11      873.41      926.45     12.05 o 
   3   2  11      424.96      395.09      7.11 o 
   4   2  11       28.00       28.80      2.77 o 
   5   2  11     2305.85     2234.17     29.99 o 
   6   2  11      319.73      357.59     10.95 o 
   7   2  11       36.00       21.71      4.86 o 
   8   2  11      140.90      103.61      8.50 o 
   9   2  11      479.83      555.31     13.84 o 
  10   2  11      840.90      795.79     23.99 o 
  11   2  11      130.45      159.73     12.67 o 
  12   2  11     1275.17     1318.73     34.90 o 
  13   2  11      513.31      517.86     33.95 o 
  14   2  11      278.29      270.50     19.57 o 
 -14   3  11      169.87      133.90     17.69 o 
 -13   3  11       77.61       81.59     14.05 o 
 -12   3  11        0.98        0.00      8.22 o 
 -11   3  11      616.43      641.70     24.27 o 
 -10   3  11      102.94       75.38      8.98 o 
  -9   3  11      133.51      137.18      7.64 o 
  -8   3  11     1811.25     1771.44     27.28 o 
  -7   3  11     1453.03     1338.18     19.03 o 
  -6   3  11     3403.43     3563.69     41.80 o 
  -5   3  11       66.87       61.14      4.63 o 
  -4   3  11     2514.17     2453.02     32.85 o 
  -3   3  11      570.52      585.08     11.66 o 
  -2   3  11      409.38      395.89      6.41 o 
  -1   3  11        0.46        4.97      2.73 o 
   0   3  11      666.27      701.18     22.12 o 
   1   3  11      193.63      232.36      6.04 o 
   2   3  11      839.32      951.17     12.57 o 
   3   3  11      111.57      158.55      5.88 o 
   4   3  11       71.09       63.71      4.70 o 
   5   3  11      346.30      323.42      7.68 o 
   6   3  11        2.33        0.00      3.61 o 
   7   3  11      413.93      465.42     12.59 o 
   8   3  11       14.88       21.11     11.98 o 
   9   3  11       34.73       35.48      6.28 o 
  10   3  11        7.29        6.08      4.61 o 
  11   3  11      150.07      136.90     12.26 o 
  12   3  11        5.67        0.00     11.70 o 
  13   3  11       46.52       25.90     11.78 o 
  14   3  11      686.62      669.74     26.78 o 
 -14   4  11       13.48        6.97     13.24 o 
 -13   4  11       19.06       21.80     12.71 o 
 -12   4  11      172.27      190.92     12.59 o 
 -11   4  11       74.10       64.13      9.19 o 
 -10   4  11     1068.16     1126.68     24.83 o 
  -9   4  11      311.73      301.41     13.28 o 
  -8   4  11      400.97      400.82     11.55 o 
  -7   4  11      265.94      226.44      8.34 o 
  -6   4  11      211.31      209.51      8.91 o 
  -5   4  11      576.46      549.93     10.38 o 
  -4   4  11      761.64      663.28     15.24 o 
  -3   4  11      404.03      385.79      8.50 o 
  -2   4  11     1392.61     1515.73     19.07 o 
  -1   4  11       37.45       40.40      3.49 o 
   0   4  11       65.77       45.37      4.54 o 
   1   4  11       34.54       33.92      2.94 o 
   2   4  11      680.87      673.48      8.84 o 
   3   4  11      588.15      616.23      8.71 o 
   4   4  11      197.66      236.60      6.95 o 
   5   4  11      222.38      197.05      6.80 o 
   6   4  11      367.34      385.36      9.70 o 
   7   4  11        5.33        3.79      5.35 o 
   8   4  11      132.59      130.95      7.41 o 
   9   4  11       60.21       70.61      7.03 o 
  10   4  11       49.69       52.40      7.09 o 
  11   4  11      258.70      247.42     15.41 o 
  12   4  11      921.97      906.66     27.76 o 
  13   4  11      597.69      608.07     24.21 o 
  14   4  11       18.37        0.00     20.54 o 
 -14   5  11        8.27       20.80     19.12 o 
 -13   5  11      607.73      635.83     25.79 o 
 -12   5  11      446.52      429.87     17.44 o 
 -11   5  11       92.43       78.23      9.36 o 
 -10   5  11        8.51        0.00      7.29 o 
  -9   5  11        3.54        0.26      6.82 o 
  -8   5  11      252.06      258.53     10.02 o 
  -7   5  11       35.63       51.40      6.85 o 
  -6   5  11      961.62      869.96     15.88 o 
  -5   5  11      201.87      234.15      8.56 o 
  -4   5  11       99.79       53.55      7.55 o 
  -3   5  11      499.67      478.76     14.79 o 
  -2   5  11      486.54      403.28     27.48 o 
  -1   5  11      177.24      192.49     18.23 o 
   0   5  11       18.16       12.13      3.79 o 
   1   5  11        6.95       26.03      2.99 o 
   2   5  11     1592.93     1670.36     20.23 o 
   3   5  11     1681.64     1719.47     20.98 o 
   4   5  11      458.84      364.72      9.23 o 
   5   5  11     1032.07     1049.15     17.87 o 
   6   5  11      287.27      337.08     11.04 o 
   7   5  11     1653.27     1704.25     35.45 o 
   8   5  11      268.06      256.46      9.78 o 
   9   5  11       17.85       12.93      6.95 o 
  10   5  11       69.10       65.61      6.19 o 
  11   5  11       57.86       59.02      7.60 o 
  12   5  11      185.11      173.26     25.39 o 
  13   5  11        4.09        0.00     20.26 o 
  14   5  11       16.87       18.83     14.84 o 
 -14   6  11        4.83        0.00     16.26 o 
 -13   6  11      186.62      183.67     18.71 o 
 -12   6  11      143.18      121.50     11.25 o 
 -11   6  11       39.09       14.21      7.95 o 
 -10   6  11       11.91       11.38      7.22 o 
  -9   6  11     2628.78     2575.23     44.13 o 
  -8   6  11       55.98       49.02      6.04 o 
  -7   6  11        9.61       16.90      4.39 o 
  -6   6  11     1011.31      859.63     13.92 o 
  -5   6  11     2706.28     2339.91    125.70 o 
  -4   6  11     1670.70     1775.84     37.10 o 
  -3   6  11      154.89      159.30     12.39 o 
  -2   6  11     1529.38     1614.79     46.44 o 
  -1   6  11     1185.56     1178.58     18.05 o 
   0   6  11      465.81      455.49      9.45 o 
   1   6  11     1167.76     1179.32     17.99 o 
   2   6  11      278.98      271.55      6.08 o 
   3   6  11      412.50      303.69      9.63 o 
   4   6  11       76.37       62.77      5.01 o 
   5   6  11    11702.70    11749.24    145.36 o 
   6   6  11      732.09      712.25     14.01 o 
   7   6  11      364.65      344.75      9.68 o 
   8   6  11      776.11      839.34     17.71 o 
   9   6  11       20.46       33.14      8.35 o 
  10   6  11       11.31        6.67      7.30 o 
  11   6  11        9.43       11.64      5.10 o 
  12   6  11      201.68      189.55     17.12 o 
  13   6  11      842.65      844.61     39.09 o 
  14   6  11     1157.83     1203.86     32.56 o 
 -13   7  11      493.36      529.22     19.61 o 
 -12   7  11      523.56      525.11     18.64 o 
 -11   7  11       17.00       14.90      8.46 o 
 -10   7  11      155.37      155.23     10.37 o 
  -9   7  11      406.07      412.32     16.22 o 
  -8   7  11      739.25      889.25     16.96 o 
  -7   7  11       12.79       10.81      5.53 o 
  -6   7  11       25.55        9.33      4.78 o 
  -5   7  11       78.25       53.43      5.65 o 
  -4   7  11      723.47      639.88     14.71 o 
  -3   7  11        0.03        0.00      4.21 o 
  -2   7  11       11.24       11.64      5.11 o 
  -1   7  11      415.95      425.47     11.39 o 
   0   7  11       23.30       14.88      3.56 o 
   1   7  11     1329.35     1216.11     16.65 o 
   2   7  11     1097.98     1009.34     20.34 o 
   3   7  11     1030.87     1045.17     21.90 o 
   4   7  11     1439.09     1623.04     21.32 o 
   5   7  11      434.01      405.54     10.42 o 
   6   7  11      108.40       85.03      9.68 o 
   7   7  11        3.71        0.00      4.15 o 
   8   7  11      254.54      231.94     10.00 o 
   9   7  11      542.23      538.47     14.38 o 
  10   7  11       30.50       14.59      5.71 o 
  11   7  11      208.45      227.25     17.98 o 
  12   7  11      431.46      408.01     23.97 o 
  13   7  11       41.67       42.12     23.97 o 
 -13   8  11      138.39      114.10     11.80 o 
 -12   8  11       92.66       94.53     11.12 o 
 -11   8  11       50.01       41.14      8.89 o 
 -10   8  11       31.27       24.55      7.52 o 
  -9   8  11      581.41      582.45     16.91 o 
  -8   8  11       49.61       50.68      6.05 o 
  -7   8  11      191.95      169.54      9.78 o 
  -6   8  11      333.49      336.20     10.31 o 
  -5   8  11      683.06      680.89     13.95 o 
  -4   8  11      333.02      309.68      9.80 o 
  -3   8  11       11.76        9.43      4.70 o 
  -2   8  11      220.22      203.32      7.08 o 
  -1   8  11      729.56      691.38     11.61 o 
   0   8  11      274.36      324.90      7.98 o 
   1   8  11      802.07      712.67     11.83 o 
   2   8  11       86.86      111.59      5.53 o 
   3   8  11      727.86      718.89     15.59 o 
   4   8  11       19.43       16.89      4.27 o 
   5   8  11      222.24      222.33      9.89 o 
   6   8  11      340.89      312.59      9.44 o 
   7   8  11        0.31        5.77      4.41 o 
   8   8  11       34.72       30.39      5.91 o 
   9   8  11       90.53       83.76      8.09 o 
  10   8  11      113.85      129.20      9.58 o 
  11   8  11      155.20      144.69     10.81 o 
  12   8  11      150.19      148.27     11.37 o 
  13   8  11      146.19      148.94     17.69 o 
 -13   9  11       14.54        0.00     44.51 o 
 -12   9  11      139.48      131.77     19.78 o 
 -11   9  11       84.88       63.87     14.81 o 
 -10   9  11       55.95       59.09      8.80 o 
  -9   9  11       83.82       87.94     11.42 o 
  -8   9  11     2081.60     2097.50     36.57 o 
  -7   9  11      330.83      295.78     12.09 o 
  -6   9  11      388.71      437.45     11.38 o 
  -5   9  11     1103.37      990.35     18.45 o 
  -4   9  11      293.59      263.75      9.53 o 
  -3   9  11        0.02        0.00      4.05 o 
  -2   9  11     4542.59     4521.14     52.10 o 
  -1   9  11        2.23        6.37      4.11 o 
   0   9  11      977.77      955.33     16.96 o 
   1   9  11        7.90        9.78      4.89 o 
   2   9  11     1513.48     1558.27     23.87 o 
   3   9  11      268.07      252.05      9.04 o 
   4   9  11     1033.20      994.71     24.70 o 
   5   9  11      227.26      247.04      9.67 o 
   6   9  11      561.59      570.51     14.49 o 
   7   9  11      351.02      346.19     11.61 o 
   8   9  11      639.76      629.88     15.81 o 
   9   9  11      105.21      112.83     16.55 o 
  10   9  11       13.45        7.99      6.39 o 
  11   9  11      987.07      978.90     25.60 o 
  12   9  11       79.19       65.07     12.27 o 
 -12  10  11      181.87      170.96     16.08 o 
 -11  10  11       49.26       22.67     14.84 o 
 -10  10  11      199.50      204.91     16.83 o 
  -9  10  11       98.00      102.99     15.41 o 
  -8  10  11      151.98      176.48     10.45 o 
  -7  10  11       60.36       58.58      8.66 o 
  -6  10  11       58.27       67.92      8.07 o 
  -5  10  11     1246.83     1307.74     21.56 o 
  -4  10  11     1481.47     1452.03     22.98 o 
  -3  10  11      361.88      298.91      9.83 o 
  -2  10  11     1155.32     1171.78     19.72 o 
  -1  10  11        1.38        3.60      5.01 o 
   0  10  11       10.84        1.52      4.90 o 
   1  10  11      142.05      150.68      7.55 o 
   2  10  11      158.42      182.05      9.47 o 
   3  10  11      280.30      306.42     13.04 o 
   4  10  11      290.17      268.52     10.34 o 
   5  10  11      122.76      128.34      8.19 o 
   6  10  11        3.97        9.62      7.28 o 
   7  10  11       27.14       38.32      6.05 o 
   8  10  11       55.98       42.13      6.61 o 
   9  10  11        6.18        6.93      6.39 o 
  10  10  11      209.86      244.75     14.27 o 
  11  10  11       28.76       31.35      7.69 o 
  12  10  11        0.02        0.00      6.58 o 
 -11  11  11       44.05       32.59     26.82 o 
 -10  11  11       43.30       39.68     14.27 o 
  -9  11  11       66.99       70.82     23.97 o 
  -8  11  11      579.82      630.48     17.66 o 
  -7  11  11      311.99      347.24     13.33 o 
  -6  11  11      400.72      397.51     13.76 o 
  -5  11  11       62.98       46.28      5.93 o 
  -4  11  11     1270.21     1237.22     20.90 o 
  -3  11  11      817.02      761.98     15.27 o 
  -2  11  11        0.09        4.51      6.10 o 
  -1  11  11      393.96      417.07     13.51 o 
   0  11  11        2.63        0.10      4.94 o 
   1  11  11       60.03       67.96      7.41 o 
   2  11  11       92.28       76.87      5.82 o 
   3  11  11      183.49      182.47      9.43 o 
   4  11  11      182.96      173.70      9.21 o 
   5  11  11      262.79      231.05     13.60 o 
   6  11  11      170.89      145.00      8.86 o 
   7  11  11      282.58      297.06     16.22 o 
   8  11  11      264.32      287.70     14.37 o 
   9  11  11       24.53       14.18      6.39 o 
  10  11  11       21.76       11.43     12.27 o 
  11  11  11        2.05        0.00      6.74 o 
 -11  12  11       18.22        7.00     29.96 o 
 -10  12  11       10.33        0.00     21.97 o 
  -9  12  11      236.85      223.68     47.65 o 
  -8  12  11        6.85       10.28      7.41 o 
  -7  12  11        1.42        0.45     14.02 o 
  -6  12  11       30.22       20.37      7.21 o 
  -5  12  11     1023.35     1061.83     22.63 o 
  -4  12  11       31.10       34.22      7.15 o 
  -3  12  11      176.46      173.35     17.86 o 
  -2  12  11       29.45       30.80      6.87 o 
  -1  12  11      274.89      260.09     15.63 o 
   0  12  11      125.39      129.55      6.94 o 
   1  12  11     1564.18     1532.56     26.52 o 
   2  12  11       10.32       11.97      6.02 o 
   3  12  11      994.15      952.83     20.17 o 
   4  12  11      369.17      348.18     11.96 o 
   5  12  11      714.38      724.36     23.35 o 
   6  12  11        2.79        1.08      5.33 o 
   7  12  11      367.74      387.92     13.23 o 
   8  12  11      480.35      519.55     15.44 o 
   9  12  11      236.31      229.87     11.54 o 
  10  12  11       15.31       10.84      7.60 o 
  11  12  11       53.70       43.16      8.87 o 
 -10  13  11      117.02       92.06     13.88 o 
  -9  13  11      194.07      165.28     27.96 o 
  -8  13  11        1.40        0.00     12.86 o 
  -7  13  11      587.39      598.28     17.93 o 
  -6  13  11      277.28      282.31     12.93 o 
  -5  13  11       23.83       26.25      7.62 o 
  -4  13  11      434.13      468.15     14.78 o 
  -3  13  11      194.67      188.12      8.38 o 
  -2  13  11      220.09      187.21      8.21 o 
  -1  13  11       21.97       19.72      4.92 o 
   0  13  11        5.91        0.00      6.27 o 
   1  13  11      525.03      523.46     12.66 o 
   2  13  11       26.53       23.95      5.95 o 
   3  13  11     1612.48     1667.57     30.18 o 
   4  13  11       40.61       41.78      6.74 o 
   5  13  11       15.73       15.77      5.99 o 
   6  13  11      189.80      219.76     12.79 o 
   7  13  11       50.82       69.12      8.01 o 
   8  13  11      149.38      147.49     10.00 o 
   9  13  11       91.47       96.91      8.94 o 
  10  13  11       48.91       40.38      8.63 o 
  -9  14  11      241.62      251.48     38.80 o 
  -8  14  11      203.98      201.85     12.41 o 
  -7  14  11       18.71       22.86     10.63 o 
  -6  14  11      279.64      301.12     14.01 o 
  -5  14  11      290.87      320.95     16.06 o 
  -4  14  11      557.07      559.65     16.45 o 
  -3  14  11      311.88      303.46     10.34 o 
  -2  14  11      154.52      159.30     12.33 o 
  -1  14  11      149.73      134.06      8.32 o 
   0  14  11      852.28      832.72     24.79 o 
   1  14  11      109.41       96.10      8.15 o 
   2  14  11        1.71        0.00      6.03 o 
   3  14  11       21.27       17.06      6.18 o 
   4  14  11      121.75      119.53     11.37 o 
   5  14  11        0.40       12.52      6.50 o 
   6  14  11      664.87      683.45     21.07 o 
   7  14  11       94.99       89.27      8.80 o 
   8  14  11        5.41        0.00      6.37 o 
   9  14  11       18.77       14.74      7.15 o 
  -8  15  11       69.24       64.91     11.26 o 
  -7  15  11       44.98       30.48     11.76 o 
  -6  15  11       44.93       41.79     13.29 o 
  -5  15  11       46.00       25.11      8.56 o 
  -4  15  11        0.92        0.00      7.55 o 
  -3  15  11       14.11        0.00      8.90 o 
  -2  15  11      743.82      749.54     22.40 o 
  -1  15  11       71.35       61.56      6.57 o 
   0  15  11       13.53        5.44      9.88 o 
   1  15  11        4.49        0.00      9.44 o 
   2  15  11        3.48        0.00      6.45 o 
   3  15  11       21.13        9.81      8.50 o 
   4  15  11      174.23      168.38     10.52 o 
   5  15  11        1.07        0.00      8.43 o 
   6  15  11       20.77       29.69      7.46 o 
   7  15  11       33.92       35.56      8.97 o 
   8  15  11      100.27      100.73      9.52 o 
  -6  16  11      278.50      294.29     14.16 o 
  -5  16  11       38.01       28.97      9.58 o 
  -4  16  11      386.87      431.91     32.80 o 
  -3  16  11        1.64        0.00     15.69 o 
  -2  16  11        1.32        5.93     10.40 o 
  -1  16  11       14.28        0.39      5.53 o 
   0  16  11      287.32      311.57     12.61 o 
   1  16  11        8.54        0.00     10.52 o 
   2  16  11      103.21      107.55      8.85 o 
   3  16  11      172.92      194.72     11.06 o 
   4  16  11      471.42      516.06     16.16 o 
   5  16  11        2.81        1.74      6.75 o 
   6  16  11        4.33        0.00      6.46 o 
  -4  17  11       45.82       17.72      9.15 o 
  -3  17  11      699.45      696.72     34.96 o 
  -2  17  11        5.55        0.00     13.47 o 
  -1  17  11      149.47      166.56     25.00 o 
   0  17  11      167.37      176.98     10.79 o 
   1  17  11        0.06        0.00      8.29 o 
   2  17  11        0.01        0.00      6.84 o 
   3  17  11     1121.49     1124.69     39.56 o 
   4  17  11       77.62       90.37      9.21 o 
 -14   0  12        0.98        0.00     18.83 o 
 -13   0  12      345.99      333.26     30.24 o 
 -12   0  12      220.70      204.29     22.83 o 
 -11   0  12       10.01       20.54     15.41 o 
 -10   0  12     1005.40     1084.24     29.02 o 
  -9   0  12      330.27      372.25     17.34 o 
  -8   0  12      115.97      129.39     10.81 o 
  -7   0  12     2329.23     2461.06     50.03 o 
  -6   0  12    14608.15    15848.12    276.20 o 
  -5   0  12      117.43      126.26      7.05 o 
  -4   0  12      149.32      178.36      8.19 o 
  -3   0  12     1811.25     1805.28     28.09 o 
  -2   0  12       15.48        4.85      3.14 o 
  -1   0  12      862.34      879.66     17.35 o 
   0   0  12      337.73      372.87      8.25 o 
   1   0  12     1181.69     1154.36     18.71 o 
   2   0  12     3772.14     3552.70     62.29 o 
   3   0  12       50.92       75.69      5.89 o 
   4   0  12      635.10      582.12     15.34 o 
   5   0  12     2456.66     2487.00     45.69 o 
   6   0  12     4352.63     4565.94     83.12 o 
   7   0  12      439.58      457.90     15.13 o 
   8   0  12        7.96       27.34      8.56 o 
   9   0  12      365.13      369.78     22.26 o 
  10   0  12      958.32     1020.32     38.80 o 
  11   0  12      273.07      268.77     22.83 o 
  12   0  12     1130.13     1082.52     43.94 o 
  13   0  12      181.96      187.17     22.83 o 
  14   0  12        0.07        0.00     16.55 o 
 -14   1  12      487.52      455.96     30.81 o 
 -13   1  12       20.25        0.00     12.51 o 
 -12   1  12       80.18       54.78     12.71 o 
 -11   1  12      435.36      409.84     24.72 o 
 -10   1  12       15.49       10.67      6.39 o 
  -9   1  12        1.64        7.65      5.96 o 
  -8   1  12        6.12        4.68      5.84 o 
  -7   1  12     2881.19     2827.64     39.66 o 
  -6   1  12     1009.50      948.85     15.01 o 
  -5   1  12      347.37      316.60      7.35 o 
  -4   1  12     1486.90     1699.15     21.12 o 
  -3   1  12      187.69      232.28      6.20 o 
  -2   1  12     2270.45     2428.07     27.57 o 
  -1   1  12     7911.83     8440.54     90.02 o 
   0   1  12     1238.79     1303.59     16.22 o 
   1   1  12      234.22      223.03      6.44 o 
   2   1  12     1665.05     1718.84     18.58 o 
   3   1  12     5619.42     5745.64     62.32 o 
   4   1  12       97.54       93.95      4.16 o 
   5   1  12     1598.82     1881.55     22.86 o 
   6   1  12      970.23     1147.51     17.80 o 
   7   1  12     1865.09     1830.85     30.31 o 
   8   1  12       19.07       12.09      5.19 o 
   9   1  12      180.96      208.20     13.30 o 
  10   1  12       36.57       21.79      8.85 o 
  11   1  12       86.10       62.77     10.64 o 
  12   1  12      351.60      328.48     18.73 o 
  13   1  12      396.89      423.25     21.74 o 
  14   1  12       10.77        0.00     12.71 o 
 -14   2  12       19.53        0.00     13.11 o 
 -13   2  12       40.52       19.32     12.71 o 
 -12   2  12        3.07        0.00     11.05 o 
 -11   2  12      633.06      657.38     19.30 o 
 -10   2  12       27.91       14.33      7.80 o 
  -9   2  12       26.74       18.21      6.25 o 
  -8   2  12      171.11      169.09      8.58 o 
  -7   2  12     4107.83     4228.72     56.35 o 
  -6   2  12      186.08      227.06     13.29 o 
  -5   2  12        2.97        2.53      4.08 o 
  -4   2  12       66.28       63.35      4.26 o 
  -3   2  12      123.26       91.18      3.87 o 
  -2   2  12        1.05        0.00      2.33 o 
  -1   2  12      407.53      415.92      7.47 o 
   0   2  12     3896.14     4042.42     57.90 o 
   1   2  12        1.98        5.91      2.53 o 
   2   2  12       41.94       33.59      4.39 o 
   3   2  12      212.93      215.25      5.19 o 
   4   2  12      163.09      147.54      5.28 o 
   5   2  12      385.27      377.66      9.32 o 
   6   2  12     2223.06     2256.33     30.71 o 
   7   2  12     1427.94     1485.41     22.09 o 
   8   2  12       82.13      108.88      8.77 o 
   9   2  12       42.56       51.14      5.33 o 
  10   2  12       37.34       21.17      9.99 o 
  11   2  12      985.65     1050.06     29.04 o 
  12   2  12       89.85       96.12     12.43 o 
  13   2  12       29.75       13.26     11.62 o 
  14   2  12      512.42      525.89     33.10 o 
 -14   3  12      598.06      626.48     27.43 o 
 -13   3  12      165.69      150.67     16.14 o 
 -12   3  12        1.95        0.00      8.76 o 
 -11   3  12     1113.20     1144.70     26.02 o 
 -10   3  12      241.57      251.83     13.71 o 
  -9   3  12      769.00      819.31     17.01 o 
  -8   3  12      447.73      410.71     12.22 o 
  -7   3  12      286.05      321.58      9.41 o 
  -6   3  12      806.09      791.23     13.30 o 
  -5   3  12        1.21        6.20      4.14 o 
  -4   3  12      436.98      435.15     10.37 o 
  -3   3  12     1964.81     1950.36     23.05 o 
  -2   3  12      135.99      140.28      4.41 o 
  -1   3  12       79.86      109.54      5.93 o 
   0   3  12     1362.35     1539.46     23.54 o 
   1   3  12       96.74       78.72      3.64 o 
   2   3  12     1409.10     1456.17     18.02 o 
   3   3  12     2201.43     2108.01     22.62 o 
   4   3  12      116.29      126.15      4.67 o 
   5   3  12      569.03      661.37     11.05 o 
   6   3  12      417.42      479.50     13.51 o 
   7   3  12     1378.67     1334.97     23.99 o 
   8   3  12       68.11       64.03      6.48 o 
   9   3  12      196.39      226.61     11.15 o 
  10   3  12      263.63      229.85      9.96 o 
  11   3  12        9.58        6.28      8.91 o 
  12   3  12      238.37      209.81     15.53 o 
  13   3  12      363.79      351.50     21.97 o 
  14   3  12      614.14      610.15     28.82 o 
 -14   4  12      312.70      309.52     21.97 o 
 -13   4  12      104.91      100.32     15.10 o 
 -12   4  12      257.35      258.15     14.80 o 
 -11   4  12      352.29      315.69     15.15 o 
 -10   4  12       60.04       60.34      8.77 o 
  -9   4  12      133.00      104.84      9.21 o 
  -8   4  12     1023.41     1024.09     18.78 o 
  -7   4  12     2562.90     2483.98     31.09 o 
  -6   4  12        2.75        3.32      4.31 o 
  -5   4  12      530.63      590.69     11.14 o 
  -4   4  12       20.07       22.00      6.67 o 
  -3   4  12     1322.14     1243.97     18.32 o 
  -2   4  12      515.98      596.06      8.51 o 
  -1   4  12      908.61      874.38     12.19 o 
   0   4  12      791.30      850.91     11.98 o 
   1   4  12       52.36       64.37      4.00 o 
   2   4  12     1087.03     1037.46     13.96 o 
   3   4  12      189.00      146.62      4.71 o 
   4   4  12      109.50      142.16      5.06 o 
   5   4  12       69.05       68.22      4.62 o 
   6   4  12       81.90       88.16      5.44 o 
   7   4  12     3938.96     3812.92     57.25 o 
   8   4  12      296.30      303.34     13.97 o 
   9   4  12      496.10      441.45     12.44 o 
  10   4  12       82.64       91.14      6.96 o 
  11   4  12      386.29      381.56     17.94 o 
  12   4  12       22.33       29.26     10.54 o 
  13   4  12      375.85      330.97     26.25 o 
  14   4  12        0.17        0.00     14.27 o 
 -14   5  12      438.95      457.40     26.82 o 
 -13   5  12      616.80      606.25     25.82 o 
 -12   5  12       73.08       47.42      9.94 o 
 -11   5  12      336.12      360.26     15.69 o 
 -10   5  12      316.50      280.92     13.91 o 
  -9   5  12      962.67      980.35     33.35 o 
  -8   5  12       25.06       57.31      6.12 o 
  -7   5  12      246.29      258.51      8.48 o 
  -6   5  12       52.27       53.00      4.86 o 
  -5   5  12      287.80      288.56     17.77 o 
  -4   5  12        5.26        0.85      2.36 o 
  -3   5  12        3.76        0.00      2.93 o 
  -2   5  12     2391.90     2276.09     27.44 o 
  -1   5  12      789.32      755.38     13.64 o 
   0   5  12       43.13       34.19      2.70 o 
   1   5  12       67.03       52.75      3.51 o 
   2   5  12      945.61      862.77     18.44 o 
   3   5  12     1097.25     1160.78     15.29 o 
   4   5  12      971.55     1011.17     14.11 o 
   5   5  12      149.76      155.63     11.68 o 
   6   5  12        2.83        0.00      4.55 o 
   7   5  12       99.99       86.45      6.95 o 
   8   5  12      911.25      842.02     17.69 o 
   9   5  12      755.06      780.34     17.28 o 
  10   5  12      101.46      130.91     14.98 o 
  11   5  12      209.16      211.00      9.83 o 
  12   5  12     1143.45     1156.63     30.01 o 
  13   5  12      544.51      504.20     21.97 o 
  14   5  12       18.06       19.69      9.58 o 
 -14   6  12       33.21       31.11     13.70 o 
 -13   6  12      101.01       81.33     11.35 o 
 -12   6  12      198.75      214.33     15.95 o 
 -11   6  12      156.09      171.61     11.52 o 
 -10   6  12      334.15      375.89     15.06 o 
  -9   6  12      119.35      140.58     10.85 o 
  -8   6  12       21.71        7.62      5.43 o 
  -7   6  12       63.60       72.62      5.28 o 
  -6   6  12       35.93       44.88      4.68 o 
  -5   6  12       41.12       33.01      4.35 o 
  -4   6  12      353.46      366.64     14.53 o 
  -3   6  12      286.33      241.93     10.63 o 
  -2   6  12      109.37      111.64      7.08 o 
  -1   6  12        0.19        0.00      3.71 o 
   0   6  12     5177.44     5048.95     75.56 o 
   1   6  12      600.50      663.96     18.95 o 
   3   6  12      256.57      250.81     10.30 o 
   4   6  12     1167.57     1281.68     19.84 o 
   5   6  12      411.42      421.99      9.43 o 
   6   6  12       72.12       82.74      6.04 o 
   7   6  12      391.81      345.71     11.89 o 
   8   6  12        0.37        4.38      4.55 o 
   9   6  12      157.67      175.54     10.54 o 
  10   6  12       96.06       90.47      8.22 o 
  11   6  12        4.93        7.49      5.50 o 
  12   6  12      784.71      800.62     33.10 o 
  13   6  12        9.66        7.38      8.67 o 
 -13   7  12       48.20       41.36     10.72 o 
 -12   7  12      865.89      896.68     24.02 o 
 -11   7  12      731.12      752.78     21.15 o 
 -10   7  12      116.02      121.23     14.32 o 
  -9   7  12      487.02      491.58     16.01 o 
  -8   7  12      632.96      601.30     13.91 o 
  -7   7  12      734.16      654.20     12.32 o 
  -6   7  12      457.30      436.94      9.89 o 
  -5   7  12       91.51       86.95      6.36 o 
  -4   7  12       34.52       24.93      5.08 o 
  -3   7  12       39.34       38.05      5.98 o 
  -2   7  12     1670.00     1659.24     29.30 o 
  -1   7  12       14.46       20.08      6.30 o 
   0   7  12      896.58      792.23     17.67 o 
   1   7  12      552.68      525.42     14.14 o 
   2   7  12       94.07       58.29     19.69 o 
   3   7  12       25.44       27.33      4.62 o 
   4   7  12     3793.22     3788.71     49.39 o 
   5   7  12      215.06      191.36      9.90 o 
   6   7  12     1431.43     1322.65     29.79 o 
   7   7  12       51.73       61.34      6.21 o 
   8   7  12     1865.88     1855.09     38.33 o 
   9   7  12       29.55       21.85      6.12 o 
  10   7  12        1.73        1.03      6.28 o 
  11   7  12       61.37       70.57      7.92 o 
  12   7  12     1038.36     1025.45     38.80 o 
  13   7  12       23.79       16.98      9.07 o 
 -13   8  12        9.26        2.71     19.12 o 
 -12   8  12       26.67       15.31     18.55 o 
 -11   8  12      159.01      145.65     14.46 o 
 -10   8  12        1.01        0.00      7.99 o 
  -9   8  12        0.07        3.82      8.57 o 
  -8   8  12      179.24      190.77      9.06 o 
  -7   8  12       47.89       51.53      5.95 o 
  -6   8  12      109.97      153.17      7.97 o 
  -5   8  12      227.07      237.15      9.24 o 
  -4   8  12      119.09      112.96      6.76 o 
  -3   8  12     1444.65     1406.02     30.80 o 
  -2   8  12     2914.28     2809.57     38.40 o 
  -1   8  12     1450.68     1432.64     22.24 o 
   0   8  12      203.18      188.24      8.52 o 
   1   8  12     1904.60     1808.46     26.59 o 
   2   8  12        1.83        0.00      4.84 o 
   3   8  12      113.63       79.47      5.99 o 
   4   8  12      225.64      182.95      8.28 o 
   5   8  12     4223.21     4161.39     62.86 o 
   6   8  12      181.74      164.25      8.39 o 
   7   8  12     1245.93     1215.83     23.31 o 
   8   8  12        1.20        5.81      4.96 o 
   9   8  12       59.37       43.32      6.97 o 
  10   8  12       55.90       64.07      7.92 o 
  11   8  12      963.81      998.76     25.60 o 
  12   8  12       32.21       41.02     13.98 o 
  13   8  12       39.99       45.65     15.41 o 
 -12   9  12      128.93      144.87     35.38 o 
 -11   9  12       84.55       90.95     13.30 o 
 -10   9  12        2.68        0.00      9.83 o 
  -9   9  12        7.64        4.41     11.41 o 
  -8   9  12        0.30       12.15      7.90 o 
  -7   9  12       99.90       93.94      9.90 o 
  -6   9  12      227.55      208.46      9.21 o 
  -5   9  12        0.56        7.95      5.09 o 
  -4   9  12       20.05        7.58      5.11 o 
  -3   9  12      200.04      214.15      8.91 o 
  -2   9  12     1162.61     1080.78     18.68 o 
  -1   9  12        2.69        0.00      4.96 o 
   0   9  12      921.58      873.20     16.26 o 
   1   9  12      574.35      566.17     12.75 o 
   2   9  12       25.19       35.53      5.62 o 
   3   9  12      587.12      599.87     13.13 o 
   4   9  12       27.23       12.64      5.95 o 
   5   9  12       64.16       64.19      6.39 o 
   6   9  12       49.09       41.97      6.12 o 
   7   9  12       93.45       82.21      7.16 o 
   8   9  12      398.18      365.77     12.46 o 
   9   9  12        6.70        0.00      5.87 o 
  10   9  12       51.89       53.27     10.27 o 
  11   9  12       91.94       81.53     12.55 o 
  12   9  12      118.80      143.51     11.78 o 
 -12  10  12      177.48      166.42     31.39 o 
 -11  10  12       47.25       44.21     28.82 o 
 -10  10  12        0.83        0.00     15.12 o 
  -9  10  12        3.22        0.00     26.54 o 
  -8  10  12      555.57      541.36     16.29 o 
  -7  10  12       49.79       50.36      8.71 o 
  -6  10  12     1142.01     1169.65     28.96 o 
  -5  10  12      136.40      150.24     10.54 o 
  -4  10  12     1840.51     1703.65     26.26 o 
  -3  10  12      701.46      736.26     15.09 o 
  -2  10  12      242.06      237.81      9.31 o 
  -1  10  12       39.72       28.31      5.61 o 
   0  10  12       65.85       61.72      6.16 o 
   1  10  12     1170.15     1194.88     20.18 o 
   2  10  12      497.94      418.51     11.47 o 
   3  10  12      241.01      238.28     10.74 o 
   4  10  12     2423.04     2311.37     37.79 o 
   5  10  12     2693.96     2763.19     44.26 o 
   6  10  12      514.97      508.16     14.03 o 
   7  10  12      248.79      253.01     12.56 o 
   8  10  12       10.53        0.00      5.40 o 
   9  10  12       11.74        7.56      6.82 o 
  10  10  12      132.01      156.42     16.55 o 
  11  10  12      903.56      856.32     26.25 o 
  12  10  12      104.13      101.11     10.24 o 
 -11  11  12      210.96      234.41     53.36 o 
 -10  11  12       98.77       97.99     13.88 o 
  -9  11  12      358.31      352.60     27.96 o 
  -8  11  12     1075.95     1139.94     29.41 o 
  -7  11  12      156.17      142.52     10.01 o 
  -6  11  12      363.30      356.47     15.96 o 
  -5  11  12      267.25      283.85     10.38 o 
  -4  11  12       54.55       66.85      6.47 o 
  -3  11  12        3.36        0.00      5.09 o 
  -2  11  12      453.38      404.70     11.38 o 
  -1  11  12       36.77       30.91      5.70 o 
   0  11  12     1033.45      952.48     17.68 o 
   1  11  12        6.89        5.39      6.60 o 
   2  11  12      346.15      315.89     12.26 o 
   3  11  12      138.38      130.43      8.41 o 
   4  11  12      631.20      664.60     16.02 o 
   5  11  12      163.28      175.63      9.19 o 
   6  11  12      301.32      305.39     11.75 o 
   7  11  12       49.63       56.97      6.79 o 
   8  11  12      655.19      680.52     17.43 o 
   9  11  12       46.34       42.88      7.55 o 
  10  11  12      131.48      123.61     10.69 o 
  11  11  12        1.24        3.27      6.90 o 
 -10  12  12       34.19        9.56     37.38 o 
  -9  12  12      170.44      137.78     30.81 o 
  -8  12  12       18.84       23.50     11.68 o 
  -7  12  12      304.72      258.66     17.66 o 
  -6  12  12        1.70        0.00      7.08 o 
  -5  12  12      224.67      220.19     11.58 o 
  -4  12  12       15.78       13.77      5.72 o 
  -3  12  12      247.21      220.09     10.21 o 
  -2  12  12      282.89      260.20     10.16 o 
  -1  12  12      228.27      234.76     11.89 o 
   0  12  12        2.56        0.00      6.33 o 
   1  12  12       29.16       27.17      5.34 o 
   2  12  12      692.45      684.34     15.65 o 
   3  12  12        4.13        0.98      5.30 o 
   4  12  12      200.35      199.88     10.07 o 
   5  12  12        1.23        8.53      5.73 o 
   6  12  12      988.18     1005.09     21.62 o 
   7  12  12        0.32       10.29      6.24 o 
   8  12  12      250.66      268.91     12.31 o 
   9  12  12      124.76      127.09      9.58 o 
  10  12  12       27.37       22.36      8.02 o 
 -10  13  12       32.87       19.30     29.10 o 
  -9  13  12      548.93      523.75     30.53 o 
  -8  13  12      311.04      290.31     16.98 o 
  -7  13  12      264.21      315.63     20.86 o 
  -6  13  12        4.37        0.00     10.77 o 
  -5  13  12       63.32       39.53     10.80 o 
  -4  13  12       25.63       11.03      7.19 o 
  -3  13  12      224.53      238.91     11.83 o 
  -2  13  12      328.62      329.31     10.43 o 
  -1  13  12      124.42      116.47      7.30 o 
   0  13  12      143.60      122.76      7.35 o 
   1  13  12       26.85       14.82      5.16 o 
   2  13  12      367.36      340.54     11.96 o 
   3  13  12       98.68      102.07      9.26 o 
   4  13  12      669.72      634.62     16.51 o 
   5  13  12       48.27       56.01      7.26 o 
   6  13  12      205.75      252.60     20.62 o 
   7  13  12       32.64       25.00      7.64 o 
   8  13  12       59.96       64.90      8.06 o 
   9  13  12       62.85       64.10      8.40 o 
  -9  14  12      256.26      251.02     43.08 o 
  -8  14  12       21.96        8.49      8.71 o 
  -7  14  12       33.77       27.36      9.69 o 
  -6  14  12        8.43        0.00      8.85 o 
  -5  14  12      230.04      226.41     13.48 o 
  -4  14  12      101.17      111.08     13.77 o 
  -3  14  12       15.22       12.02      6.34 o 
  -2  14  12       25.24       17.74      6.16 o 
  -1  14  12      238.88      210.97      9.30 o 
   0  14  12       17.54       24.25      8.81 o 
   1  14  12      308.46      296.33     13.84 o 
   2  14  12       88.84       99.38      8.05 o 
   3  14  12      130.68      126.47      9.03 o 
   4  14  12       25.53       31.84      7.06 o 
   5  14  12     1967.96     2068.42     36.66 o 
   6  14  12      468.51      490.13     15.57 o 
   7  14  12        1.37        0.00      6.71 o 
   8  14  12        1.24        0.00      6.40 o 
  -7  15  12       72.46       64.09     15.78 o 
  -6  15  12       71.93       46.80      9.95 o 
  -5  15  12       20.71        6.89      8.56 o 
  -4  15  12      313.81      307.69     14.43 o 
  -3  15  12      364.02      359.94     19.20 o 
  -2  15  12      168.69      177.92      8.89 o 
  -1  15  12      514.26      506.04     13.46 o 
   0  15  12       49.09       26.40      6.08 o 
   1  15  12      399.03      411.35     13.78 o 
   2  15  12        6.00        3.51      6.28 o 
   3  15  12      262.28      250.28     12.04 o 
   4  15  12      351.11      358.62     13.78 o 
   5  15  12      278.73      272.80     12.88 o 
   6  15  12      268.09      271.01     13.05 o 
   7  15  12      209.11      222.40     12.47 o 
  -6  16  12        0.08        0.00     13.39 o 
  -5  16  12       28.32       17.80     13.02 o 
  -4  16  12       24.88       33.27     15.24 o 
  -3  16  12      395.58      392.74     15.86 o 
  -2  16  12      657.89      604.97     18.37 o 
  -1  16  12       88.63       82.47      7.45 o 
   0  16  12      550.01      521.33     16.62 o 
   1  16  12       41.24       30.55      9.48 o 
   2  16  12      469.97      503.73     16.31 o 
   3  16  12       34.11       19.48      7.14 o 
   4  16  12       82.67       64.97      8.41 o 
   5  16  12       15.53       14.29      7.12 o 
   6  16  12      323.24      371.46     16.96 o 
  -4  17  12       15.25       10.26      9.82 o 
  -3  17  12       10.04        6.21     11.98 o 
  -2  17  12        5.06        0.00     11.15 o 
  -1  17  12       39.19       37.95      7.55 o 
   0  17  12      278.39      292.46     12.50 o 
   1  17  12       28.23       13.45      7.01 o 
   2  17  12       17.14       13.82      7.15 o 
   3  17  12        8.95       20.53      7.18 o 
 -14   1  13      134.24      133.12     16.95 o 
 -13   1  13       28.23       18.99     13.70 o 
 -12   1  13      133.61      119.11     14.32 o 
 -11   1  13      409.43      377.19     17.75 o 
 -10   1  13      583.99      611.36     15.52 o 
  -9   1  13      481.01      497.10     13.83 o 
  -8   1  13      435.04      427.47     12.74 o 
  -7   1  13       32.06       30.80      6.02 o 
  -6   1  13     1051.93     1154.93     17.08 o 
  -5   1  13      349.19      287.25      7.45 o 
  -4   1  13     3417.04     3306.95     37.90 o 
  -3   1  13      269.62      235.71      6.58 o 
  -2   1  13       18.86        8.99      3.28 o 
  -1   1  13       49.01       48.96      5.27 o 
   0   1  13     5493.12     5539.68     60.29 o 
   1   1  13     1713.27     1786.26     21.34 o 
   2   1  13      161.93      190.06      4.61 o 
   3   1  13     1054.82     1008.09     13.52 o 
   4   1  13     2080.52     2186.32     25.90 o 
   5   1  13      145.75      145.21      5.83 o 
   6   1  13     2280.05     2204.97     26.73 o 
   7   1  13     1501.71     1469.06     22.03 o 
   8   1  13       51.99       57.67      6.19 o 
   9   1  13      961.89     1056.21     26.83 o 
  10   1  13       43.89       35.11      9.25 o 
  11   1  13        9.98        0.00      9.02 o 
  12   1  13       59.18       52.77     11.68 o 
  13   1  13      916.31      932.03     38.52 o 
  14   1  13      151.67      133.55     16.13 o 
 -14   2  13       75.30       44.34     14.72 o 
 -13   2  13      589.25      525.93     24.81 o 
 -12   2  13       34.86       26.28     12.30 o 
 -11   2  13      422.23      433.14     16.68 o 
 -10   2  13       38.25       40.52      8.62 o 
  -9   2  13      418.35      499.47     16.80 o 
  -8   2  13        3.72        1.64      5.80 o 
  -7   2  13     1676.47     1707.40     23.12 o 
  -6   2  13      175.45      168.68      7.12 o 
  -5   2  13       33.86       39.25      4.69 o 
  -4   2  13     2892.36     2930.63     33.96 o 
  -3   2  13      934.15     1010.92     12.64 o 
  -2   2  13      319.83      267.21      7.95 o 
  -1   2  13     5021.49     5105.64     62.14 o 
   0   2  13     3173.06     3001.56     37.48 o 
   1   2  13       35.57       47.08      5.00 o 
   2   2  13       29.07       22.57      3.46 o 
   3   2  13     2516.95     2800.12     29.29 o 
   4   2  13      218.79      242.62      6.04 o 
   5   2  13      738.29      740.33     11.55 o 
   6   2  13        7.93        0.00      3.98 o 
   7   2  13      732.68      645.60     12.82 o 
   8   2  13       37.86       24.30      7.75 o 
   9   2  13       86.66       89.59      9.42 o 
  10   2  13      179.19      153.40     12.09 o 
  11   2  13       45.12       39.37      9.99 o 
  12   2  13      416.34      384.00     19.72 o 
  13   2  13      171.09      160.61     15.67 o 
  14   2  13      309.53      311.57     29.10 o 
 -14   3  13       88.31       58.62     14.93 o 
 -13   3  13        3.44        0.00     13.41 o 
 -12   3  13        0.71        0.00      8.76 o 
 -11   3  13       91.75       90.68     10.08 o 
 -10   3  13      328.81      337.78     14.93 o 
  -9   3  13        1.85        0.00      5.85 o 
  -8   3  13      441.33      463.11     12.91 o 
  -7   3  13       45.11       33.92      5.12 o 
  -6   3  13       26.37       24.16      4.73 o 
  -5   3  13     2391.61     2217.23     27.73 o 
  -4   3  13       64.45       64.59      4.51 o 
  -3   3  13      182.07      160.71      5.48 o 
  -2   3  13      282.55      262.71      6.60 o 
  -1   3  13      628.18      626.27      9.90 o 
   0   3  13        0.06        3.44      2.39 o 
   1   3  13      407.61      412.56      7.64 o 
   2   3  13       66.76       72.17      3.81 o 
   3   3  13       25.27       38.78      3.04 o 
   4   3  13     1207.40     1246.42     15.00 o 
   5   3  13      614.72      604.20     10.28 o 
   6   3  13      533.33      501.96     11.25 o 
   7   3  13       36.93       29.18      5.80 o 
   8   3  13     1476.47     1560.54     27.52 o 
   9   3  13      232.62      214.44     10.33 o 
  10   3  13       37.64       35.22      4.93 o 
  11   3  13        0.24        5.51      9.05 o 
  12   3  13       23.42       20.54     13.12 o 
  13   3  13      131.26      120.98     19.40 o 
  14   3  13      127.32      135.24     21.68 o 
 -14   4  13       27.17        3.14     28.25 o 
 -13   4  13      504.71      531.01     24.60 o 
 -12   4  13        2.18        0.00      8.76 o 
 -11   4  13      257.02      245.69     13.78 o 
 -10   4  13      244.41      227.43     12.96 o 
  -9   4  13       16.52       11.40      7.52 o 
  -8   4  13     1136.43     1113.95     20.06 o 
  -7   4  13      926.31      908.89     15.20 o 
  -6   4  13       27.27       25.10      4.69 o 
  -5   4  13     1218.85     1165.49     16.96 o 
  -4   4  13      171.01      154.99      8.15 o 
  -3   4  13     3789.49     3729.35     47.55 o 
  -2   4  13      824.54      859.97     12.57 o 
  -1   4  13      950.41      895.70     13.83 o 
   0   4  13     3853.49     3904.71     57.89 o 
   1   4  13      268.03      266.71      6.88 o 
   2   4  13      224.06      183.50      5.74 o 
   3   4  13     1466.30     1484.12     18.89 o 
   4   4  13       47.92       43.48      3.67 o 
   5   4  13       89.67       95.43      4.43 o 
   6   4  13        0.36        0.00      4.25 o 
   7   4  13     2631.99     2494.33     39.71 o 
   8   4  13        7.52       12.39      7.84 o 
   9   4  13       41.59       43.18      5.59 o 
  10   4  13     2049.56     2129.37     42.57 o 
  11   4  13       30.32       27.63      8.26 o 
  12   4  13       14.14       15.17      8.21 o 
  13   4  13      170.85      158.10     21.97 o 
  14   4  13      152.02      131.86     13.15 o 
 -14   5  13      246.04      236.04     18.76 o 
 -13   5  13        8.92        3.06     12.49 o 
 -12   5  13        3.11        0.00      8.85 o 
 -11   5  13       45.92       27.34     10.77 o 
 -10   5  13      285.56      272.83     14.01 o 
  -9   5  13      710.00      778.04     19.92 o 
  -8   5  13       84.70       59.90      5.56 o 
  -7   5  13       13.42       14.82      5.25 o 
  -6   5  13      239.66      260.03      8.50 o 
  -5   5  13      565.09      513.69     10.52 o 
  -4   5  13     1622.33     1650.77     27.80 o 
  -3   5  13        4.19        2.48      4.01 o 
  -2   5  13      773.65      746.08     13.98 o 
  -1   5  13      926.56      995.12     13.81 o 
   0   5  13     1456.95     1428.05     18.16 o 
   1   5  13      135.68      128.78      7.80 o 
   2   5  13      232.92      194.47      8.57 o 
   3   5  13      197.91      241.61      8.30 o 
   4   5  13      637.57      688.83     11.06 o 
   5   5  13      232.73      215.50      9.82 o 
   6   5  13      756.57      704.03     16.09 o 
   7   5  13      138.54      121.72     11.13 o 
   8   5  13       71.85       43.94     10.84 o 
   9   5  13       17.80       19.95      5.79 o 
  10   5  13        0.29        0.00      4.99 o 
  11   5  13       12.54       14.27     10.84 o 
  12   5  13       50.92       53.29     11.41 o 
  13   5  13      107.72      107.89     12.09 o 
 -13   6  13       84.74       81.65     14.29 o 
 -12   6  13     2005.80     2102.85     40.74 o 
 -11   6  13       24.42       17.39      8.73 o 
 -10   6  13       71.41       47.65      8.77 o 
  -9   6  13      240.45      254.02     16.52 o 
  -8   6  13       63.92       60.45      6.59 o 
  -7   6  13       93.78       77.96      5.57 o 
  -6   6  13     2729.32     2541.09     31.74 o 
  -5   6  13       12.07       22.13      5.22 o 
  -4   6  13     2256.86     1875.09    102.79 o 
  -3   6  13       74.92       64.62      7.90 o 
  -2   6  13       91.27      110.83      7.62 o 
  -1   6  13      909.34      901.38     18.95 o 
   0   6  13      289.25      280.59     11.05 o 
   1   6  13     1046.74     1107.31     26.22 o 
   3   6  13       88.22       91.17      7.13 o 
   4   6  13      593.61      648.81     13.05 o 
   5   6  13      877.31      863.50     15.58 o 
   6   6  13      655.65      687.45     16.09 o 
   7   6  13      242.61      260.12     10.94 o 
   8   6  13      196.69      198.24     10.83 o 
   9   6  13      588.32      623.61     27.96 o 
  10   6  13       13.69       13.27      5.87 o 
  11   6  13      177.12      173.01     13.12 o 
  12   6  13        0.09        7.99     12.55 o 
  13   6  13       38.63       35.59      9.88 o 
 -13   7  13       36.42       38.23     18.83 o 
 -12   7  13      117.19      151.86     24.25 o 
 -11   7  13      179.56      199.08     28.25 o 
 -10   7  13        6.51        0.00      9.42 o 
  -9   7  13      402.65      391.38     19.40 o 
  -8   7  13       13.69        8.19      6.96 o 
  -7   7  13      108.23      102.92      6.87 o 
  -6   7  13      510.92      481.41     12.13 o 
  -5   7  13      103.11      121.70      6.97 o 
  -4   7  13      229.44      220.33      9.11 o 
  -3   7  13        5.27        2.71      4.81 o 
  -2   7  13      231.43      227.14     10.82 o 
  -1   7  13      177.84      180.45      9.73 o 
   0   7  13       46.48       65.25      6.90 o 
   1   7  13      872.06      902.05     19.32 o 
   2   7  13      737.18      603.20     49.25 o 
   3   7  13     1154.84     1048.67     17.78 o 
   4   7  13      179.31      193.78      8.98 o 
   5   7  13     3153.00     2981.95     46.77 o 
   6   7  13       44.96       35.18      6.57 o 
   7   7  13       42.79       61.36      9.02 o 
   8   7  13      151.00      176.71     12.55 o 
   9   7  13       16.93       24.99      6.56 o 
  10   7  13        7.35        3.74      7.70 o 
  11   7  13        1.38        4.98      5.95 o 
  12   7  13       11.46       10.27     13.12 o 
  13   7  13       38.73       41.91     16.55 o 
 -13   8  13      215.44      246.21     18.76 o 
 -12   8  13      283.16      305.67     20.13 o 
 -11   8  13       18.40       19.58     31.39 o 
 -10   8  13       33.74       36.64     12.55 o 
  -9   8  13      288.84      306.38     18.36 o 
  -8   8  13      264.61      272.24     12.67 o 
  -7   8  13      119.44      109.58      8.95 o 
  -6   8  13      448.83      396.82     11.38 o 
  -5   8  13      292.29      290.62     10.19 o 
  -4   8  13      480.63      448.97     11.70 o 
  -3   8  13      199.84      192.28      8.92 o 
  -2   8  13      700.91      639.74     13.65 o 
  -1   8  13      770.50      750.28     14.97 o 
   0   8  13     1395.62     1376.81     21.93 o 
   1   8  13      199.11      181.31      8.65 o 
   2   8  13      569.06      522.87     12.33 o 
   3   8  13      161.10      141.73      7.08 o 
   4   8  13      393.48      409.17     15.24 o 
   5   8  13        7.50        3.17      6.08 o 
   6   8  13      363.67      405.45     15.84 o 
   7   8  13      557.84      543.35     14.38 o 
   8   8  13       21.11       30.13      6.62 o 
   9   8  13      223.85      230.06     12.18 o 
  10   8  13        4.91        3.84      6.22 o 
  11   8  13      123.72      132.37     10.96 o 
  12   8  13       10.33       10.78      6.82 o 
 -12   9  13      236.56      258.59     27.39 o 
 -11   9  13     1179.64     1243.42     36.32 o 
 -10   9  13        8.37        0.00     10.28 o 
  -9   9  13      667.81      642.82     23.99 o 
  -8   9  13        1.57        2.14     13.75 o 
  -7   9  13      143.84      130.87      9.47 o 
  -6   9  13      360.44      330.04     12.93 o 
  -5   9  13     2209.24     2134.75     31.52 o 
  -4   9  13      127.61      106.34      6.92 o 
  -3   9  13        1.73        0.00      5.10 o 
  -2   9  13     1306.95     1220.66     20.48 o 
  -1   9  13      934.08      951.98     17.46 o 
   0   9  13       49.59       48.52      5.89 o 
   1   9  13     2290.94     2380.44     33.85 o 
   2   9  13     2858.30     2807.90     38.84 o 
   3   9  13       72.75       70.10      6.08 o 
   4   9  13       17.21       20.51      7.53 o 
   5   9  13      420.41      450.91     16.57 o 
   6   9  13      422.23      426.00     15.67 o 
   7   9  13      175.12      189.34      9.73 o 
   8   9  13      706.10      730.66     17.55 o 
   9   9  13        1.74        0.00      5.87 o 
  10   9  13      360.22      377.35     15.44 o 
  11   9  13       10.83        5.08      6.90 o 
  12   9  13       85.66       88.65      9.92 o 
 -12  10  13        2.93        0.00     33.38 o 
 -11  10  13       99.80       76.50     13.51 o 
 -10  10  13       49.30       18.37     19.12 o 
  -9  10  13        8.97       12.77     19.40 o 
  -8  10  13      474.53      470.64     16.10 o 
  -7  10  13      394.29      357.04     13.85 o 
  -6  10  13      263.87      273.82     12.34 o 
  -5  10  13       21.58       13.19      5.61 o 
  -4  10  13       23.92       33.24      5.98 o 
  -3  10  13        0.14        4.73      5.28 o 
  -2  10  13       53.76       62.97      6.32 o 
  -1  10  13      525.31      491.01     12.38 o 
   0  10  13        1.64        0.00      5.08 o 
   1  10  13      432.92      410.67     11.47 o 
   2  10  13        0.50        0.00      6.01 o 
   3  10  13       26.89       13.30      5.42 o 
   4  10  13      372.64      374.87     19.40 o 
   5  10  13      140.42      151.78      8.68 o 
   6  10  13       57.03       42.07      6.34 o 
   7  10  13      265.43      273.06     11.22 o 
   8  10  13       95.60       98.08      8.14 o 
   9  10  13       15.65       11.41      6.82 o 
  10  10  13        2.90        0.00      8.27 o 
  11  10  13       10.60       29.06      7.85 o 
 -11  11  13        2.87        0.00     26.25 o 
 -10  11  13      231.36      218.80     17.15 o 
  -9  11  13        0.04        2.97     13.56 o 
  -8  11  13       14.17       19.81     15.03 o 
  -7  11  13       64.65       65.07      8.72 o 
  -6  11  13      126.89      124.50      9.65 o 
  -5  11  13       11.52       23.19      6.75 o 
  -4  11  13      138.36      145.57      7.94 o 
  -3  11  13      582.25      576.72     13.76 o 
  -2  11  13       23.37       20.93      5.74 o 
  -1  11  13       64.16       57.85      6.40 o 
   0  11  13      138.05      121.99      8.57 o 
   1  11  13     1217.58     1156.27     20.31 o 
   2  11  13      363.45      372.65     11.37 o 
   3  11  13        0.81        0.00      7.80 o 
   4  11  13      106.24       97.81      7.86 o 
   5  11  13       22.56       10.74      5.55 o 
   6  11  13       27.35       30.99      6.14 o 
   7  11  13      710.09      718.88     17.91 o 
   8  11  13       16.51       25.96      6.86 o 
   9  11  13      112.41      107.17      8.92 o 
  10  11  13       17.80       16.37      7.26 o 
  11  11  13        1.61        1.71      7.42 o 
 -10  12  13       23.19       19.35     27.11 o 
  -9  12  13      112.42      121.28     14.51 o 
  -8  12  13     1938.30     2025.24     45.06 o 
  -7  12  13      146.06      126.86     16.10 o 
  -6  12  13      184.83      151.85     10.51 o 
  -5  12  13       76.46       63.43     10.65 o 
  -4  12  13      244.71      226.54      9.88 o 
  -3  12  13      265.47      260.84     10.25 o 
  -2  12  13      212.15      205.96      9.37 o 
  -1  12  13      100.73       95.41      7.23 o 
   0  12  13      201.93      192.51      9.88 o 
   1  12  13      368.05      364.41     13.25 o 
   2  12  13     1409.58     1314.88     22.00 o 
   3  12  13       20.62       22.13      6.03 o 
   4  12  13       40.73       48.94      6.69 o 
   5  12  13      674.14      663.11     17.14 o 
   6  12  13       46.50       42.29      6.97 o 
   7  12  13      633.42      690.16     17.88 o 
   8  12  13        8.12        0.00      6.24 o 
   9  12  13      172.31      170.96     10.85 o 
  10  12  13        5.82        0.00      6.97 o 
  -9  13  13       25.42        9.84     25.39 o 
  -8  13  13        0.12        8.59      8.79 o 
  -7  13  13        0.02        0.07      9.40 o 
  -6  13  13       79.29       91.47     10.01 o 
  -5  13  13       89.38       62.30      9.18 o 
  -4  13  13      110.56      120.90      9.89 o 
  -3  13  13      188.78      169.03     10.61 o 
  -2  13  13       39.65       38.09      9.85 o 
  -1  13  13     1059.04     1015.48     22.45 o 
   0  13  13      187.96      186.21      8.68 o 
   1  13  13       32.20       25.50      5.52 o 
   2  13  13       81.81       61.03      6.96 o 
   3  13  13       64.20       51.86      6.92 o 
   4  13  13      101.66      103.66      8.36 o 
   5  13  13       50.20       53.30      7.75 o 
   6  13  13     1045.97     1101.09     23.89 o 
   7  13  13        1.56        9.91      8.56 o 
   8  13  13      322.89      333.15     13.65 o 
   9  13  13      236.27      251.60     12.88 o 
  -8  14  13      170.32      171.70     24.49 o 
  -7  14  13      445.83      492.33     19.80 o 
  -6  14  13       24.76       22.87      9.07 o 
  -5  14  13       55.41       30.53      9.07 o 
  -4  14  13      118.56      102.72     14.12 o 
  -3  14  13      392.53      409.55     12.05 o 
  -2  14  13        5.40        1.73      5.31 o 
  -1  14  13      233.70      225.34      9.73 o 
   0  14  13     1062.38     1039.34     19.58 o 
   1  14  13        9.63        6.17      5.77 o 
   2  14  13       72.33       78.37      7.94 o 
   3  14  13      244.87      246.18     11.51 o 
   4  14  13      207.11      196.13     10.89 o 
   5  14  13       17.99       29.61      6.94 o 
   6  14  13      108.23      126.34     10.14 o 
   7  14  13      163.62      166.14     10.99 o 
   8  14  13       14.11       15.10      7.01 o 
  -7  15  13       83.98       93.47     18.59 o 
  -6  15  13      234.83      261.79     21.42 o 
  -5  15  13      202.92      160.47     13.34 o 
  -4  15  13       46.83       31.76      9.28 o 
  -3  15  13      152.77      142.39     10.98 o 
  -2  15  13       87.62       88.12     11.37 o 
  -1  15  13        0.84        0.00      8.16 o 
   0  15  13       14.45        9.45      6.17 o 
   1  15  13      145.14      161.56     16.26 o 
   2  15  13      132.75      124.06      9.29 o 
   3  15  13        0.28        0.00      6.01 o 
   4  15  13        0.72        0.00      7.11 o 
   5  15  13        7.26        6.57      6.90 o 
   6  15  13        0.09        4.41      7.08 o 
   7  15  13        3.21        0.00      8.15 o 
  -5  16  13      151.07      166.79     12.25 o 
  -4  16  13       98.46       88.53     10.89 o 
  -3  16  13      349.76      403.39     23.52 o 
  -2  16  13       13.00        0.00     18.69 o 
  -1  16  13      188.67      194.50     10.98 o 
   0  16  13      805.32      877.64     20.64 o 
   1  16  13        3.19        0.00      6.39 o 
   2  16  13       15.32        6.55      7.47 o 
   3  16  13       26.91       19.49      7.34 o 
   4  16  13        0.18        0.00      6.19 o 
   5  16  13      502.37      568.55     17.54 o 
  -3  17  13        1.79        0.00     11.70 o 
  -2  17  13      101.53       70.91     17.85 o 
  -1  17  13       27.07       34.70      7.49 o 
   0  17  13       58.57       53.52      8.37 o 
   1  17  13       43.58       29.41     11.63 o 
   2  17  13      262.15      243.48     12.47 o 
 -14   0  14      238.09      236.82     27.39 o 
 -13   0  14        0.16        0.00     17.69 o 
 -12   0  14      187.31      174.05     22.83 o 
 -11   0  14      288.61      285.32     26.82 o 
 -10   0  14       15.66       26.65      9.99 o 
  -9   0  14      937.70      965.80     34.24 o 
  -8   0  14      682.57      640.05     31.39 o 
  -7   0  14      306.35      278.59     20.26 o 
  -6   0  14       76.75       64.16      6.78 o 
  -5   0  14     1784.57     1833.41     30.01 o 
  -4   0  14     2471.39     2597.62     39.56 o 
  -3   0  14     1572.31     1453.32     40.11 o 
  -2   0  14       41.00       86.77      5.40 o 
  -1   0  14     3664.86     3573.06    115.61 o 
   0   0  14     1708.79     1969.34     29.90 o 
   1   0  14        0.48        0.00      3.29 o 
   2   0  14      224.46      153.46      8.97 o 
   3   0  14      156.78      129.97     10.56 o 
   4   0  14        2.67        4.97      5.48 o 
   5   0  14      171.78      192.17      8.35 o 
   6   0  14     3934.60     4139.51     60.79 o 
   7   0  14       66.45       28.08      6.89 o 
   8   0  14      168.16      159.49      9.75 o 
   9   0  14     3061.24     3249.26     90.73 o 
  10   0  14     1623.87     1851.75     58.78 o 
  11   0  14       72.06       98.72     16.55 o 
  12   0  14       12.03        0.00     14.84 o 
  13   0  14     1519.24     1507.08     56.49 o 
 -14   1  14       72.49       70.51     19.97 o 
 -13   1  14       85.88       71.78     14.72 o 
 -12   1  14       45.72       28.94     13.98 o 
 -11   1  14        0.33        0.00      8.14 o 
 -10   1  14      821.25      922.09     19.17 o 
  -9   1  14     1592.88     1632.87     26.89 o 
  -8   1  14      345.51      320.68     11.76 o 
  -7   1  14      521.14      563.35     13.76 o 
  -6   1  14     3059.41     3033.47     36.64 o 
  -5   1  14     2398.43     2399.60     26.53 o 
  -4   1  14      876.16      791.22     12.37 o 
  -3   1  14      169.91      138.39      6.80 o 
  -2   1  14        7.24        7.46      2.66 o 
  -1   1  14     1350.26     1332.04     18.59 o 
   0   1  14     2345.54     2422.73     28.17 o 
   1   1  14       16.15       16.18      3.00 o 
   2   1  14        0.54        0.00      2.16 o 
   3   1  14       76.69       77.46      3.78 o 
   4   1  14       13.59       22.26      3.43 o 
   5   1  14     2237.42     2418.68     28.76 o 
   6   1  14     1661.09     1846.40     23.22 o 
   7   1  14       15.78       16.18      3.52 o 
   8   1  14        9.46        5.81      4.53 o 
   9   1  14      115.90      124.02     12.15 o 
  10   1  14      896.46      922.92     26.22 o 
  11   1  14       90.66       84.68     12.27 o 
  12   1  14      646.94      636.27     33.10 o 
  13   1  14        0.05        0.00     15.41 o 
  14   1  14       34.65       25.11     18.26 o 
 -14   2  14      114.28      105.23     16.14 o 
 -13   2  14       68.54       54.02     14.32 o 
 -12   2  14        0.02        0.00     11.28 o 
 -11   2  14      505.89      518.57     20.34 o 
 -10   2  14       88.45       74.20      9.54 o 
  -9   2  14     1097.79     1119.78     20.82 o 
  -8   2  14       76.83       68.49      6.95 o 
  -7   2  14      654.14      680.57     12.94 o 
  -6   2  14      600.06      578.43     11.59 o 
  -5   2  14     2157.75     2345.07     29.05 o 
  -4   2  14       77.22       73.04      4.57 o 
  -3   2  14       54.53       40.96      3.60 o 
  -2   2  14      353.53      330.99     11.44 o 
  -1   2  14       64.82      128.50     14.44 o 
   0   2  14       58.63       44.82      3.45 o 
   1   2  14        0.60        0.21      2.87 o 
   2   2  14      156.28      158.41      6.36 o 
   3   2  14     1413.37     1469.37     18.74 o 
   4   2  14      616.35      603.84     10.04 o 
   5   2  14      279.70      270.03      7.33 o 
   6   2  14       63.97       68.35      4.57 o 
   7   2  14       21.98       15.05      4.53 o 
   8   2  14      154.54      168.17     12.28 o 
   9   2  14      177.47      197.46      8.77 o 
  10   2  14      578.98      592.25     16.08 o 
  11   2  14      745.15      693.91     32.53 o 
  12   2  14       49.64       26.25     14.84 o 
  13   2  14      196.38      190.60     22.26 o 
  14   2  14       35.15       11.41     17.12 o 
 -14   3  14      204.77      208.55     18.36 o 
 -13   3  14      511.23      513.57     24.41 o 
 -12   3  14       20.97        0.01      9.18 o 
 -11   3  14      548.61      589.65     19.10 o 
 -10   3  14      477.92      443.14     16.47 o 
  -9   3  14       43.33       42.37      6.72 o 
  -8   3  14        0.13        0.00      5.69 o 
  -7   3  14      621.55      607.15     12.26 o 
  -6   3  14       83.89       46.19      5.20 o 
  -5   3  14      532.76      485.82     11.03 o 
  -4   3  14      182.66      125.77      6.03 o 
  -3   3  14       21.22       21.05      3.91 o 
  -2   3  14        7.53        1.19      3.20 o 
  -1   3  14       14.34       10.86      3.24 o 
   0   3  14       12.81       16.34      3.71 o 
   1   3  14      375.75      377.12     10.32 o 
   2   3  14     1571.93     1406.52     18.04 o 
   3   3  14        9.44        4.78      3.45 o 
   4   3  14      167.01      111.24      5.05 o 
   5   3  14      270.77      292.04      8.31 o 
   6   3  14      604.17      628.15     12.29 o 
   7   3  14        6.90        7.97      6.24 o 
   8   3  14      385.70      400.12     14.91 o 
   9   3  14     1055.28     1035.72     35.38 o 
  10   3  14      771.21      778.11     17.22 o 
  11   3  14      926.97      939.95     32.81 o 
  12   3  14        7.29        3.28     18.55 o 
  13   3  14      798.71      714.59     23.80 o 
 -14   4  14        3.15        3.99     18.83 o 
 -13   4  14       72.55       74.70     14.51 o 
 -12   4  14      586.64      579.02     25.87 o 
 -11   4  14       16.95       15.13     12.98 o 
 -10   4  14      430.13      397.17     15.88 o 
  -9   4  14       14.88       20.95      8.01 o 
  -8   4  14     2790.29     2851.26     35.71 o 
  -7   4  14      132.16       94.85      6.00 o 
  -6   4  14      130.74      148.36      6.73 o 
  -5   4  14      393.60      383.72     10.86 o 
  -4   4  14       31.89       19.50      5.08 o 
  -3   4  14     1676.89     1670.51     27.78 o 
  -2   4  14     2092.45     2136.77     25.80 o 
  -1   4  14     1150.44     1001.33     13.92 o 
   0   4  14     2344.57     2256.86     29.55 o 
   1   4  14      384.46      309.75      7.64 o 
   2   4  14      217.88      230.62      6.41 o 
   3   4  14       64.19       52.52      3.93 o 
   4   4  14     2989.00     2856.57     33.42 o 
   5   4  14       13.67        9.49      3.64 o 
   6   4  14     1037.78      999.83     19.49 o 
   7   4  14      442.70      431.52     20.83 o 
   8   4  14      192.65      199.49     12.51 o 
   9   4  14       40.13       48.17      6.54 o 
  10   4  14      299.27      344.48     17.40 o 
  11   4  14       17.47       20.26      8.47 o 
  12   4  14       87.77       67.91     10.24 o 
  13   4  14        0.08        0.00      9.07 o 
 -13   5  14      201.06      224.26     25.68 o 
 -12   5  14      544.08      584.58     25.20 o 
 -11   5  14      247.30      217.08     19.12 o 
 -10   5  14      314.12      279.42     21.68 o 
  -9   5  14      769.56      810.00     26.01 o 
  -8   5  14       13.61        7.32      5.45 o 
  -7   5  14      168.35      164.13      8.28 o 
  -6   5  14     2428.37     2239.41     32.29 o 
  -5   5  14      117.88      134.24      7.17 o 
  -4   5  14       24.51       13.91      5.83 o 
  -3   5  14        3.85       13.43      4.86 o 
  -2   5  14        1.49        0.00      4.48 o 
  -1   5  14       39.83       29.43      4.93 o 
   0   5  14      587.29      576.71     11.96 o 
   1   5  14      774.29      745.22     16.94 o 
   2   5  14      749.81      784.97     19.98 o 
   3   5  14      124.02      110.45      5.05 o 
   4   5  14       14.38       28.05      3.77 o 
   5   5  14       60.24       47.85      4.20 o 
   6   5  14       45.83       69.75      7.50 o 
   7   5  14      177.23      223.30     12.49 o 
   8   5  14      650.03      652.82     26.82 o 
   9   5  14       40.58       33.73      6.22 o 
  10   5  14        8.59       30.44     13.12 o 
  11   5  14        0.22        0.00     10.84 o 
  12   5  14     1071.52     1020.79     28.21 o 
  13   5  14      432.12      358.50     17.93 o 
 -13   6  14       57.01       54.90     13.92 o 
 -12   6  14      121.62      144.75     15.72 o 
 -11   6  14       36.51       38.90     12.30 o 
 -10   6  14       79.60      100.39     12.91 o 
  -9   6  14       35.32       33.10     10.49 o 
  -8   6  14      221.57      219.22     11.24 o 
  -7   6  14      171.89      187.29      8.97 o 
  -6   6  14      162.45      131.65      7.30 o 
  -5   6  14       94.93       83.09      6.42 o 
  -4   6  14        4.06        2.62      4.91 o 
  -3   6  14      249.11      244.39     10.54 o 
  -2   6  14        1.46        9.19      4.70 o 
  -1   6  14      646.66      619.43     15.62 o 
   0   6  14       20.57       30.93      5.81 o 
   1   6  14      296.29      183.34     11.70 o 
   2   6  14      370.29      372.21     20.81 o 
   3   6  14      560.29      572.00     12.26 o 
   4   6  14      102.09      110.15      6.34 o 
   5   6  14        3.19        5.27      4.69 o 
   6   6  14        0.16        2.11      5.67 o 
   7   6  14       11.53        9.75      8.27 o 
   8   6  14       38.80       52.02      6.97 o 
   9   6  14      636.98      644.92     18.85 o 
  10   6  14        0.15        0.00      5.43 o 
  11   6  14       15.27        5.64     13.12 o 
  12   6  14      704.65      670.51     31.96 o 
  13   6  14      113.62       93.85     11.90 o 
 -13   7  14       36.11       34.73     13.92 o 
 -12   7  14       73.55       79.99     14.12 o 
 -11   7  14      954.94      952.96     30.63 o 
 -10   7  14        6.37        9.13     10.49 o 
  -9   7  14      988.59     1041.21     30.41 o 
  -8   7  14        0.06        0.00      8.84 o 
  -7   7  14        4.03        2.02      5.36 o 
  -6   7  14      109.87       87.93      6.71 o 
  -5   7  14     2969.40     2854.20     39.52 o 
  -4   7  14     1510.94     1443.13     23.03 o 
  -3   7  14      871.08      857.12     20.68 o 
  -2   7  14      246.57      252.42     13.67 o 
  -1   7  14     5287.25     5157.11     66.09 o 
   0   7  14      648.89      594.27     12.98 o 
   1   7  14     3084.93     2952.98     40.12 o 
   2   7  14      160.68      130.80      6.82 o 
   3   7  14        3.72       11.22      4.97 o 
   4   7  14      995.50      948.62     16.84 o 
   5   7  14      130.69      128.04     10.54 o 
   6   7  14     2055.88     1959.72     33.54 o 
   7   7  14      457.20      507.01     17.70 o 
   8   7  14       92.50      100.64      8.50 o 
   9   7  14      555.47      556.87     17.47 o 
  10   7  14      415.37      419.70     15.44 o 
  11   7  14      843.45      847.30     27.39 o 
  12   7  14      422.70      426.84     26.82 o 
 -12   8  14      676.99      734.12     28.39 o 
 -11   8  14      143.28      150.17     15.53 o 
 -10   8  14       16.36       15.98     10.89 o 
  -9   8  14      100.53       86.52     18.55 o 
  -8   8  14      257.38      216.84     14.79 o 
  -7   8  14       92.82       78.97      8.60 o 
  -6   8  14      402.39      406.80     11.69 o 
  -5   8  14      493.80      520.51     12.81 o 
  -4   8  14        3.49       12.00      5.20 o 
  -3   8  14      200.93      212.09      9.02 o 
  -2   8  14     1259.79     1212.20     20.34 o 
  -1   8  14      193.94      225.93      9.33 o 
   0   8  14      739.78      680.28     14.30 o 
   1   8  14        0.18        1.71      5.06 o 
   2   8  14      271.47      295.99      9.91 o 
   3   8  14     1267.90     1191.04     19.78 o 
   4   8  14     1232.57     1212.26     32.12 o 
   5   8  14      254.11      204.77     10.56 o 
   6   8  14       32.08       37.85      6.95 o 
   7   8  14      408.61      382.26     12.40 o 
   8   8  14      254.14      294.28     13.24 o 
   9   8  14      224.46      214.09     12.18 o 
  10   8  14      204.79      199.72     12.07 o 
  11   8  14      797.52      738.11     21.92 o 
  12   8  14       12.56       24.54     14.27 o 
 -12   9  14      103.57      110.62     22.54 o 
 -11   9  14       78.43      100.20     15.98 o 
 -10   9  14      253.41      271.36     39.37 o 
  -9   9  14       23.53       12.60      9.69 o 
  -8   9  14        4.44        2.52      7.53 o 
  -7   9  14       39.48       34.67      7.85 o 
  -6   9  14       11.53        9.91      7.41 o 
  -5   9  14      269.27      286.86     10.47 o 
  -4   9  14      679.00      671.65     14.72 o 
  -3   9  14      417.53      377.72     11.21 o 
  -2   9  14       48.21       49.14      6.08 o 
  -1   9  14      497.83      448.66     11.92 o 
   0   9  14     3431.87     3444.94     46.57 o 
   1   9  14       83.04       68.38      6.40 o 
   2   9  14      100.98       85.64      6.68 o 
   3   9  14       16.07        3.84      6.84 o 
   4   9  14       30.02       33.77      6.79 o 
   5   9  14      458.98      446.98     14.62 o 
   6   9  14       48.54       41.51      6.26 o 
   7   9  14       90.55       97.51      7.56 o 
   8   9  14       32.24       44.05      8.10 o 
   9   9  14        2.99        7.18      6.46 o 
  10   9  14      225.23      212.62     20.83 o 
  11   9  14       36.36       47.91      8.21 o 
  12   9  14       28.78       21.17      7.85 o 
 -11  10  14      278.56      291.43     19.76 o 
 -10  10  14       64.93       55.93     16.83 o 
  -9  10  14      200.18      184.22     11.74 o 
  -8  10  14      890.40      968.07     22.71 o 
  -7  10  14       92.13       70.52      8.95 o 
  -6  10  14       95.46      105.78     13.90 o 
  -5  10  14      120.72      119.68      7.60 o 
  -4  10  14      281.21      294.32     10.57 o 
  -3  10  14      104.51      116.85      7.57 o 
  -2  10  14      850.95      855.66     16.77 o 
  -1  10  14        5.49        4.36      6.28 o 
   0  10  14      150.53      116.56      7.35 o 
   1  10  14      370.27      347.49     11.05 o 
   2  10  14     2728.94     2573.87     36.71 o 
   3  10  14       35.66       16.52      5.68 o 
   4  10  14      114.63      117.16      8.76 o 
   5  10  14      171.11      142.68     11.45 o 
   6  10  14       84.30       78.44      7.25 o 
   7  10  14       11.07       17.58      5.83 o 
   8  10  14      517.32      566.04     16.14 o 
   9  10  14        6.35        4.63      6.90 o 
  10  10  14      324.07      319.52     15.03 o 
  11  10  14      884.33      959.17     26.59 o 
 -11  11  14       35.80       50.38     29.67 o 
 -10  11  14       58.13       83.28     22.54 o 
  -9  11  14      901.57      986.05     24.08 o 
  -8  11  14      557.06      599.26     18.30 o 
  -7  11  14      338.39      338.05     16.76 o 
  -6  11  14        2.41        0.00      7.29 o 
  -5  11  14       89.13       95.64      8.25 o 
  -4  11  14        0.56        2.93      5.56 o 
  -3  11  14      618.90      592.11     14.08 o 
  -2  11  14       17.32       18.48      5.84 o 
  -1  11  14      269.18      250.72     10.03 o 
   0  11  14      226.20      226.27      9.72 o 
   1  11  14      572.72      538.76     13.51 o 
   2  11  14       22.65       19.25      7.25 o 
   3  11  14       27.79       21.58      8.77 o 
   4  11  14      863.67      862.01     19.22 o 
   5  11  14      284.72      314.52     13.88 o 
   6  11  14       42.37       40.50      7.00 o 
   7  11  14      368.49      392.03     13.53 o 
   8  11  14      621.61      634.47     22.21 o 
   9  11  14       29.45       22.74      7.78 o 
  10  11  14       58.12       62.57      9.46 o 
 -10  12  14       57.37       41.67     13.30 o 
  -9  12  14      759.05      881.54     23.00 o 
  -8  12  14      269.57      342.48     42.35 o 
  -7  12  14      478.59      481.98     17.10 o 
  -6  12  14      148.92      167.10     11.46 o 
  -5  12  14       35.53       34.16      8.18 o 
  -4  12  14        2.63        0.00      7.26 o 
  -3  12  14      529.87      518.53     13.53 o 
  -2  12  14       22.70       22.98      6.17 o 
  -1  12  14       30.37       20.28      6.42 o 
   0  12  14       83.38       86.02      7.20 o 
   1  12  14      183.13      181.24      9.17 o 
   2  12  14        7.64        4.81      9.49 o 
   3  12  14      284.72      279.46     11.19 o 
   4  12  14        2.11       10.63      6.09 o 
   5  12  14       10.57       12.18      6.07 o 
   6  12  14      100.69      118.73      9.11 o 
   7  12  14       61.97       60.27      7.70 o 
   8  12  14        2.15        6.18      7.64 o 
   9  12  14      206.12      211.24     12.08 o 
  10  12  14      277.98      286.18     15.03 o 
  -9  13  14       61.25       48.23     11.23 o 
  -8  13  14       86.81       79.89     14.66 o 
  -7  13  14      358.55      367.34     15.94 o 
  -6  13  14      231.03      232.10     13.09 o 
  -5  13  14      790.79      799.80     20.72 o 
  -4  13  14      138.23      130.09      8.57 o 
  -3  13  14      102.81      116.02      8.26 o 
  -2  13  14      186.35      184.30     11.27 o 
  -1  13  14      496.76      499.84     16.00 o 
   0  13  14       28.35       34.30      8.19 o 
   1  13  14      198.49      177.98      9.31 o 
   2  13  14       84.02       74.64      7.65 o 
   3  13  14      219.96      207.53     10.74 o 
   4  13  14       37.49       29.66      6.99 o 
   5  13  14      142.24      110.25     15.23 o 
   6  13  14        0.76        6.44      6.39 o 
   7  13  14      548.05      567.98     17.05 o 
   8  13  14       56.37       61.61     12.24 o 
   9  13  14       97.44       69.93      8.83 o 
  -8  14  14       10.32       15.11      9.55 o 
  -7  14  14      325.04      365.79     16.04 o 
  -6  14  14      148.03      147.99     14.88 o 
  -5  14  14      212.12      196.97     12.50 o 
  -4  14  14        0.13        0.00      8.33 o 
  -3  14  14       34.23       26.51      6.51 o 
  -2  14  14      185.09      158.93      8.79 o 
  -1  14  14      204.90      198.69      9.55 o 
   0  14  14        6.37        3.05      5.43 o 
   1  14  14      283.98      280.70     11.65 o 
   2  14  14      997.79      983.08     37.56 o 
   3  14  14      157.44      136.96      9.67 o 
   4  14  14        0.83        0.00      6.24 o 
   5  14  14        4.32        1.40      6.39 o 
   6  14  14       30.68       28.47     11.15 o 
   7  14  14        3.43        2.06      6.84 o 
   8  14  14       42.20       36.49     10.10 o 
  -6  15  14      576.68      611.46     21.86 o 
  -5  15  14        2.35        0.00     10.80 o 
  -4  15  14      849.71      816.76     21.65 o 
  -3  15  14        0.92        0.00     12.20 o 
  -2  15  14       72.55       71.94      9.72 o 
  -1  15  14      422.50      477.95     15.48 o 
   0  15  14      649.86      631.82     15.30 o 
   1  15  14      119.44      118.71      8.92 o 
   2  15  14      295.25      278.37     12.16 o 
   3  15  14       16.59        6.26      7.39 o 
   4  15  14      134.24      131.72      9.77 o 
   5  15  14       19.27        5.23      6.80 o 
   6  15  14      988.86     1124.93     25.10 o 
  -5  16  14        2.51        0.00     12.35 o 
  -4  16  14       20.12        0.00     18.31 o 
  -3  16  14      121.69      107.56     21.32 o 
  -2  16  14        1.27        0.00      8.23 o 
  -1  16  14       24.01       13.09      8.25 o 
   0  16  14       75.69       69.80      8.02 o 
   1  16  14      383.63      377.58     21.88 o 
   2  16  14      104.28      100.52      9.34 o 
   3  16  14        7.62        5.45      6.80 o 
   4  16  14       10.18        0.00      7.38 o 
  -1  17  14       13.97       21.53      6.97 o 
   0  17  14       20.51       39.16      7.78 o 
 -14   1  15       52.57       13.82     14.32 o 
 -13   1  15      196.91      204.73     17.95 o 
 -12   1  15      102.87       68.41     13.70 o 
 -11   1  15      228.30      232.17     13.48 o 
 -10   1  15     1218.29     1251.34     31.30 o 
  -9   1  15      185.21      225.34     11.34 o 
  -8   1  15       12.84       11.11      6.09 o 
  -7   1  15     1839.64     1808.06     28.02 o 
  -6   1  15      297.74      300.45      9.39 o 
  -5   1  15      106.85       88.08      4.83 o 
  -4   1  15     1344.83     1292.45     17.55 o 
  -3   1  15      134.40      150.55      6.00 o 
  -2   1  15      499.57      470.69      9.23 o 
  -1   1  15      508.76      554.68     10.11 o 
   0   1  15      717.53      730.52     12.91 o 
   1   1  15      285.28      278.41      6.71 o 
   2   1  15      480.00      535.25      9.17 o 
   3   1  15      281.68      253.53      7.78 o 
   4   1  15     3813.12     3577.21     45.48 o 
   5   1  15     2202.23     1966.70     27.34 o 
   6   1  15     1993.33     2070.94     28.73 o 
   7   1  15       32.00       29.67      4.02 o 
   8   1  15       34.81       28.98      4.76 o 
   9   1  15       33.97       41.74      7.80 o 
  10   1  15      931.47      945.32     24.93 o 
  11   1  15      136.49      114.35     10.96 o 
 -14   2  15        5.58        0.00     18.83 o 
 -13   2  15        0.87        0.00     12.71 o 
 -12   2  15        4.24        0.00     11.98 o 
 -11   2  15       90.55       87.25     10.30 o 
 -10   2  15      866.34      868.16     21.96 o 
  -9   2  15       50.46       39.89      6.93 o 
  -8   2  15      242.18      226.39     10.97 o 
  -7   2  15     1955.12     2069.06     27.08 o 
  -6   2  15     2052.79     2124.52     27.35 o 
  -5   2  15     1183.10     1209.01     17.55 o 
  -4   2  15      250.21      207.38      7.07 o 
  -3   2  15      390.20      337.93      8.24 o 
  -2   2  15       53.78       52.61      4.13 o 
  -1   2  15     1806.85     1778.07     27.72 o 
   0   2  15        5.95        5.95      4.10 o 
   1   2  15       72.11       78.08      5.27 o 
   2   2  15       90.83       96.43      4.62 o 
   3   2  15      780.88      699.57     11.16 o 
   4   2  15      672.44      639.32     12.15 o 
   5   2  15     1025.48     1034.02     16.79 o 
   6   2  15      614.92      597.02     12.11 o 
   7   2  15     2580.40     2680.88     35.87 o 
   8   2  15      468.28      434.03     15.72 o 
   9   2  15      581.83      634.57     17.62 o 
  10   2  15        4.23        3.39      7.42 o 
  11   2  15       14.27        6.89     11.13 o 
  12   2  15      100.99      105.46     11.37 o 
  13   2  15      107.94       92.10     11.92 o 
 -13   3  15       47.30       44.51     19.40 o 
 -12   3  15      818.73      840.80     28.43 o 
 -11   3  15      177.15      198.86     15.10 o 
 -10   3  15        1.87        0.00      7.91 o 
  -9   3  15       12.00        4.05      6.20 o 
  -8   3  15      872.63      915.13     18.30 o 
  -7   3  15      324.26      283.68     10.22 o 
  -6   3  15      119.88      118.72      6.98 o 
  -5   3  15      230.67      180.14      8.05 o 
  -4   3  15       37.76       15.19      5.01 o 
  -3   3  15     1301.85     1421.66     22.07 o 
  -2   3  15      220.15      243.19      7.44 o 
  -1   3  15      126.56      113.15      5.01 o 
   0   3  15      239.06      186.48      6.56 o 
   1   3  15     2474.52     2467.57     32.05 o 
   2   3  15      166.65      219.15      6.49 o 
   3   3  15      744.77      726.54     11.46 o 
   4   3  15       11.46       17.89      3.79 o 
   5   3  15      737.24      736.42     13.36 o 
   6   3  15       97.63       85.05      5.45 o 
   7   3  15      217.75      241.07      9.63 o 
   8   3  15       85.14      108.20      9.28 o 
   9   3  15      131.09      114.00      9.68 o 
  10   3  15      340.13      397.45     15.90 o 
  11   3  15      458.00      482.53     18.44 o 
  12   3  15      169.93      183.35     25.96 o 
  13   3  15      109.37      106.38     12.18 o 
 -13   4  15        0.77        0.00     17.69 o 
 -12   4  15      201.11      200.65     16.31 o 
 -11   4  15        9.93       23.44     23.40 o 
 -10   4  15      808.45      886.36     48.79 o 
  -9   4  15      223.45      222.62     16.65 o 
  -8   4  15      596.68      681.98     15.00 o 
  -7   4  15       29.18       28.59      5.76 o 
  -6   4  15      462.62      479.00     12.09 o 
  -5   4  15      229.88      276.13      9.72 o 
  -4   4  15       13.64        3.03      4.99 o 
  -3   4  15     3616.15     3615.30     54.10 o 
  -2   4  15      144.82      142.39      7.11 o 
  -1   4  15     1499.97     1540.97     19.70 o 
   0   4  15       33.93       33.22      4.86 o 
   1   4  15     2945.48     2973.66     38.64 o 
   2   4  15     1166.00     1144.91     15.62 o 
   3   4  15     1011.43      979.63     14.12 o 
   4   4  15     1559.81     1501.23     21.50 o 
   5   4  15      168.54      198.79      6.98 o 
   6   4  15        0.05        0.00      3.93 o 
   7   4  15        0.41        0.00      4.50 o 
   8   4  15      546.44      562.90     17.93 o 
   9   4  15      531.80      588.34     25.68 o 
  10   4  15        2.15        4.42      5.50 o 
  11   4  15       89.43       92.86     12.27 o 
  12   4  15      256.39      298.11     16.08 o 
  13   4  15      309.13      325.55     22.83 o 
 -13   5  15      764.54      796.62     41.09 o 
 -12   5  15       55.01       40.98     25.68 o 
 -11   5  15       75.69       80.72     13.70 o 
 -10   5  15      187.21      194.46     14.91 o 
  -9   5  15      179.51      167.37     13.92 o 
  -8   5  15      445.81      450.62     12.59 o 
  -7   5  15        0.80        0.00      5.37 o 
  -6   5  15        8.97       23.09      5.52 o 
  -5   5  15       97.93       78.67      6.30 o 
  -4   5  15      179.44      181.90      8.37 o 
  -3   5  15      169.37      160.32      7.77 o 
  -2   5  15      284.99      256.03      9.24 o 
  -1   5  15       64.87       53.41      5.46 o 
   0   5  15     1501.67     1560.02     27.56 o 
   1   5  15     1897.14     1813.42     55.93 o 
   2   5  15      106.97       99.43      6.05 o 
   3   5  15     1516.92     1495.98     22.74 o 
   4   5  15      343.93      351.27     10.12 o 
   5   5  15      808.63      854.47     15.59 o 
   6   5  15     1420.79     1365.65     25.21 o 
   7   5  15      167.30      145.19     10.28 o 
   8   5  15       15.71        0.00      7.05 o 
   9   5  15      201.55      197.73     11.10 o 
  10   5  15      361.93      350.96     15.69 o 
  11   5  15       12.36        2.28     11.41 o 
  12   5  15      336.09      371.66     17.55 o 
  13   5  15      120.03      142.36     13.07 o 
 -13   6  15      124.62      146.63     16.34 o 
 -12   6  15      477.83      509.15     37.66 o 
 -11   6  15     1319.57     1371.12     37.69 o 
 -10   6  15        3.22       14.27     10.49 o 
  -9   6  15      145.09      154.39     13.70 o 
  -8   6  15      143.04      146.20      9.94 o 
  -7   6  15      169.44      172.17      8.84 o 
  -6   6  15       77.92       91.86      6.95 o 
  -5   6  15        2.73        0.00      5.14 o 
  -4   6  15       41.11       29.96      5.61 o 
  -3   6  15      453.76      477.86     12.14 o 
  -2   6  15     3726.54     3718.30     49.23 o 
  -1   6  15        1.04        5.79      5.03 o 
   0   6  15      736.29      686.72     13.94 o 
   1   6  15      601.78      558.47     12.44 o 
   2   6  15     9132.54     8793.78    108.56 o 
   3   6  15       14.68       18.10      5.27 o 
   4   6  15       21.44        9.55      6.26 o 
   5   6  15       19.44       16.60      5.08 o 
   6   6  15      426.47      479.29     13.91 o 
   7   6  15      307.57      305.12     14.29 o 
   8   6  15      561.84      564.94     25.68 o 
   9   6  15       13.91       20.84      6.22 o 
  10   6  15       34.32       36.93      7.13 o 
  11   6  15       12.87        6.39      9.13 o 
  12   6  15      991.01     1032.87     39.37 o 
 -12   7  15      683.80      728.53     28.57 o 
 -11   7  15        0.06        7.29     21.11 o 
 -10   7  15      525.70      552.23     29.39 o 
  -9   7  15       69.11       64.87     11.90 o 
  -8   7  15       47.77       60.74      8.22 o 
  -7   7  15        0.15        0.00      5.39 o 
  -6   7  15       46.04       67.29      6.45 o 
  -5   7  15      124.12      121.50      7.30 o 
  -4   7  15       35.05       24.86      5.61 o 
  -3   7  15     1359.62     1328.36     21.83 o 
  -2   7  15      490.79      484.72     12.13 o 
  -1   7  15     1624.86     1512.89     23.70 o 
   0   7  15      602.50      566.52     12.91 o 
   1   7  15      730.87      750.74     14.75 o 
   2   7  15      440.17      433.62     17.87 o 
   3   7  15        8.57        8.36      6.18 o 
   4   7  15      484.15      486.10     15.32 o 
   5   7  15      175.71      180.20      9.81 o 
   6   7  15       47.74       38.65      6.90 o 
   7   7  15      813.02      782.15     18.53 o 
   8   7  15        8.06        0.00      8.85 o 
   9   7  15      195.19      173.69     11.37 o 
  10   7  15      114.18      146.41     10.96 o 
  11   7  15     1412.61     1486.85     34.27 o 
  12   7  15      260.59      297.31     22.83 o 
 -12   8  15       80.58       95.26     27.39 o 
 -11   8  15       23.03       12.27     12.84 o 
 -10   8  15      163.45      173.70     15.53 o 
  -9   8  15        0.76        0.00      9.50 o 
  -8   8  15        9.34        0.00      7.29 o 
  -7   8  15       26.55       34.18      7.80 o 
  -6   8  15      303.70      299.07     10.68 o 
  -5   8  15      827.12      802.35     16.45 o 
  -4   8  15       16.25       13.49      5.64 o 
  -3   8  15       77.08       60.62      6.33 o 
  -2   8  15      395.23      390.16     12.11 o 
  -1   8  15        0.36        0.00      5.15 o 
   0   8  15      234.76      251.63      9.73 o 
   1   8  15        1.87        7.96      5.27 o 
   2   8  15       55.15       49.64      5.98 o 
   3   8  15       59.88       50.21      5.75 o 
   4   8  15      501.10      526.85     12.58 o 
   5   8  15       20.40       11.86      6.44 o 
   6   8  15     1043.39     1060.86     22.11 o 
   7   8  15       22.51        8.64      9.13 o 
   8   8  15      226.39      226.81     12.18 o 
   9   8  15        5.38        9.31      6.31 o 
  10   8  15       34.47       28.48      7.60 o 
  11   8  15      314.02      326.84     15.34 o 
  12   8  15        6.18        9.70     14.84 o 
 -11   9  15      132.75      118.14     15.32 o 
 -10   9  15       47.73       48.69     26.54 o 
  -9   9  15      305.38      328.65     15.10 o 
  -8   9  15      231.77      214.80     20.10 o 
  -7   9  15        1.56        0.00      9.38 o 
  -6   9  15       69.34       85.23      7.18 o 
  -5   9  15     1220.31     1255.65     21.97 o 
  -4   9  15       35.67       31.10      6.12 o 
  -3   9  15       96.07       88.75      7.08 o 
  -2   9  15      256.54      247.67      9.98 o 
  -1   9  15        8.37        0.62      5.39 o 
   0   9  15     1259.86     1243.98     21.16 o 
   1   9  15     2425.90     2293.98     33.30 o 
   2   9  15       17.44        6.61      5.41 o 
   3   9  15       84.11       73.58      6.55 o 
   4   9  15      432.87      449.45     14.01 o 
   5   9  15     1929.61     1919.06     33.84 o 
   6   9  15       46.98       61.20      9.83 o 
   7   9  15      318.50      354.80     14.56 o 
   8   9  15       16.82       15.80      6.09 o 
   9   9  15      736.85      735.09     21.74 o 
  10   9  15      150.91      114.62     12.27 o 
  11   9  15      827.40      887.93     24.98 o 
 -11  10  15       12.32        9.19     45.94 o 
 -10  10  15       23.42       15.12     12.11 o 
  -9  10  15      158.22      161.47     14.39 o 
  -8  10  15       40.38       35.50      8.98 o 
  -7  10  15      142.99      134.44     15.25 o 
  -6  10  15       73.15       49.59      8.55 o 
  -5  10  15      242.18      231.98     10.04 o 
  -4  10  15       18.62       15.54      7.41 o 
  -3  10  15      567.72      546.15     16.88 o 
  -2  10  15      652.17      647.47     14.55 o 
  -1  10  15       75.22       64.70      6.66 o 
   0  10  15      234.13      225.65      9.65 o 
   1  10  15       20.00       14.33      5.89 o 
   2  10  15     1011.34     1047.94     19.21 o 
   3  10  15        8.11        3.31      5.41 o 
   4  10  15      107.01      101.39      8.53 o 
   5  10  15      289.60      326.23     15.44 o 
   6  10  15      158.23      129.85      8.98 o 
   7  10  15      585.15      649.24     16.83 o 
   8  10  15      509.54      508.78     15.23 o 
   9  10  15       89.05       97.49     10.12 o 
  10  10  15       26.80       28.08      8.12 o 
  11  10  15       43.22       34.97      8.64 o 
 -10  11  15        1.86        0.00     27.11 o 
  -9  11  15       21.37       17.39      9.06 o 
  -8  11  15       29.00       23.83      9.18 o 
  -7  11  15        8.39        4.47     13.34 o 
  -6  11  15       68.64       67.76      9.19 o 
  -5  11  15      184.08      204.50     12.69 o 
  -4  11  15      481.85      513.66     13.53 o 
  -3  11  15       17.10       23.22      6.12 o 
  -2  11  15       18.69       21.05      5.99 o 
  -1  11  15      166.90      157.56      8.50 o 
   0  11  15       35.41       30.40      9.14 o 
   1  11  15      355.67      357.33     11.45 o 
   2  11  15       75.38       57.67      6.69 o 
   3  11  15       84.06       74.50      8.18 o 
   4  11  15      258.12      264.71     14.62 o 
   5  11  15      665.75      639.37     17.16 o 
   6  11  15      153.61      145.33      9.63 o 
   7  11  15        4.78        0.00      6.14 o 
   8  11  15       54.21       62.01      7.93 o 
   9  11  15        0.17        7.92      7.34 o 
  10  11  15      307.71      327.80     15.84 o 
  -9  12  15      164.69      175.37     14.89 o 
  -8  12  15       65.58       65.47     15.91 o 
  -7  12  15        8.74        5.29      8.72 o 
  -6  12  15      446.30      482.02     16.61 o 
  -5  12  15      662.80      688.81     19.03 o 
  -4  12  15      487.49      475.68     13.59 o 
  -3  12  15      138.78      127.54      8.25 o 
  -2  12  15      643.31      621.92     15.04 o 
  -1  12  15        0.76        0.00      5.84 o 
   0  12  15      202.12      193.82      9.59 o 
   1  12  15       36.14       34.45      6.65 o 
   2  12  15      118.14      109.91     11.05 o 
   3  12  15      151.49      133.31     12.02 o 
   4  12  15     1452.20     1460.73     28.02 o 
   5  12  15      430.23      438.59     14.42 o 
   6  12  15      133.85      155.78     10.11 o 
   7  12  15      140.24      156.06     10.55 o 
   8  12  15      408.15      437.57     15.08 o 
   9  12  15      123.61      120.87     12.89 o 
  -8  13  15        1.72        4.97     19.68 o 
  -7  13  15       55.99       63.70     12.46 o 
  -6  13  15      117.33      117.86     10.98 o 
  -5  13  15        0.67        3.23     13.09 o 
  -4  13  15      531.74      550.60     14.60 o 
  -3  13  15      274.75      295.00     11.64 o 
  -2  13  15      503.88      504.86     13.90 o 
  -1  13  15       49.85       49.19      8.53 o 
   0  13  15      311.82      316.50     22.55 o 
   1  13  15      563.73      540.91     16.49 o 
   2  13  15        1.43        0.00      5.45 o 
   3  13  15      313.16      290.33     12.12 o 
   4  13  15       32.30       27.95      6.86 o 
   5  13  15       59.44       45.12      7.40 o 
   6  13  15      395.32      408.68     14.46 o 
   7  13  15      242.50      281.57     13.25 o 
   8  13  15      162.69      160.65     10.99 o 
  -7  14  15      191.44      225.72     16.08 o 
  -6  14  15      281.08      324.62     20.87 o 
  -5  14  15       16.06       14.08      9.06 o 
  -4  14  15       33.82       18.02     12.97 o 
  -3  14  15      270.61      264.82     13.87 o 
  -2  14  15        0.13        0.00     11.02 o 
  -1  14  15      258.49      244.94     12.68 o 
   0  14  15        3.89        0.00      9.39 o 
   1  14  15       75.53       84.46      8.14 o 
   2  14  15      465.16      448.00     15.19 o 
   3  14  15      878.86      872.43     31.86 o 
   4  14  15        0.66        0.00      6.35 o 
   5  14  15       84.13       78.49     12.72 o 
   6  14  15        9.74       13.50      7.19 o 
   7  14  15      183.27      206.84     11.97 o 
  -6  15  15       73.56       63.52     10.98 o 
  -5  15  15      112.70       93.38     10.92 o 
  -4  15  15      128.62      124.75     20.39 o 
  -3  15  15       39.28       20.58      9.14 o 
  -2  15  15       23.78        3.15      6.34 o 
  -1  15  15       22.34       17.54      6.29 o 
   0  15  15       75.78       62.86     10.63 o 
   1  15  15      314.63      336.63     13.25 o 
   2  15  15       71.82       78.40      8.54 o 
   3  15  15       60.45       56.02      9.84 o 
   4  15  15       21.62        7.94      6.80 o 
   5  15  15      119.79       94.36     11.65 o 
  -4  16  15       85.52       86.13     16.67 o 
  -3  16  15       42.30       15.35     17.90 o 
  -2  16  15        0.02        0.00     12.03 o 
  -1  16  15      108.08      110.77      9.39 o 
   0  16  15       17.04       23.60      7.44 o 
   1  16  15       14.93       13.68      6.86 o 
   2  16  15       32.32       27.77      7.51 o 
   3  16  15      317.34      320.41     13.91 o 
 -13   0  16        5.76        0.00     18.83 o 
 -12   0  16       36.84       17.12     18.26 o 
 -11   0  16       55.69       45.08     17.69 o 
 -10   0  16     4597.86     4912.46     94.41 o 
  -9   0  16        5.34        2.99      9.18 o 
  -8   0  16       72.05       56.75      9.66 o 
  -7   0  16       14.83        0.14      8.26 o 
  -6   0  16     2556.36     2621.52     41.42 o 
  -5   0  16     3064.57     3034.67     46.37 o 
  -4   0  16     3215.39     3102.88     57.12 o 
  -3   0  16     1692.89     1475.96     30.57 o 
  -2   0  16       61.39       73.61      8.56 o 
  -1   0  16        1.36        0.00      3.71 o 
   0   0  16     4782.03     4858.48     84.96 o 
   1   0  16      179.25      172.29     10.02 o 
   2   0  16     1471.20     1388.91     28.90 o 
   3   0  16      814.40      799.62     19.61 o 
   4   0  16     5936.28     5936.84    102.96 o 
   5   0  16      531.01      530.77     23.97 o 
   6   0  16      260.00      284.06     12.74 o 
   7   0  16      104.56      190.46     11.62 o 
   8   0  16      139.90      132.99     13.98 o 
   9   0  16     2654.55     2489.73     66.77 o 
  10   0  16       19.94        3.42      9.70 o 
  11   0  16        9.75        9.13      9.70 o 
  12   0  16       30.49       18.26     11.98 o 
  13   0  16      102.98       98.15     14.84 o 
 -13   1  16        0.08        0.00     17.69 o 
 -12   1  16       68.79       65.05     19.40 o 
 -11   1  16      366.34      398.71     21.83 o 
 -10   1  16      123.19      124.94      9.03 o 
  -9   1  16      324.33      320.60     12.53 o 
  -8   1  16       26.71       37.48      6.70 o 
  -7   1  16      373.26      405.70     14.59 o 
  -6   1  16       83.44       63.80      6.13 o 
  -5   1  16     1852.85     1655.30     21.72 o 
  -4   1  16      158.27      159.48      6.47 o 
  -3   1  16      677.98      643.21     10.75 o 
  -2   1  16        0.08        3.02      4.09 o 
  -1   1  16      164.68      182.10     15.18 o 
   0   1  16      187.20      229.90      8.40 o 
   1   1  16       13.16        8.57      3.90 o 
   2   1  16      668.23      667.91     12.45 o 
   3   1  16     1445.95     1417.62     20.85 o 
   4   1  16      219.98      246.42     11.28 o 
   5   1  16        2.06        2.72      4.16 o 
   6   1  16      984.07     1003.56     16.80 o 
   7   1  16      227.44      261.16      7.97 o 
   8   1  16      137.80      138.93      7.89 o 
   9   1  16       35.42       20.54      7.26 o 
  10   1  16       90.11       82.36      9.13 o 
  11   1  16       62.07       47.93     11.98 o 
  12   1  16        4.61        0.00     11.41 o 
  13   1  16      399.55      423.42     24.54 o 
 -13   2  16      112.82      118.69     22.26 o 
 -12   2  16        7.70       17.69     17.69 o 
 -11   2  16       26.37       19.59     11.09 o 
 -10   2  16      119.96      105.98     10.80 o 
  -9   2  16      654.72      650.55     18.30 o 
  -8   2  16        3.20        0.00      6.72 o 
  -7   2  16       29.18       37.76      5.95 o 
  -6   2  16      104.92       97.58      6.65 o 
  -5   2  16     3163.20     3073.48     36.34 o 
  -4   2  16      974.30      969.35     14.44 o 
  -3   2  16       81.01       88.79      6.67 o 
  -2   2  16        4.45        3.49      3.00 o 
  -1   2  16      502.50      258.50      9.70 o 
   0   2  16      107.59      107.97      6.75 o 
   1   2  16     1426.64     1399.23     20.47 o 
   2   2  16      188.10      143.02      5.21 o 
   3   2  16        3.49        6.73      3.50 o 
   4   2  16      609.32      531.42     11.23 o 
   5   2  16      705.22      639.65     12.71 o 
   6   2  16       29.15       34.21      4.75 o 
   7   2  16      226.20      263.28      9.01 o 
   8   2  16      321.04      369.72     11.69 o 
   9   2  16       12.81       27.78      6.75 o 
  10   2  16       25.05       38.53      8.67 o 
  11   2  16       34.76       51.36     12.55 o 
  12   2  16       64.88       56.49     13.70 o 
  13   2  16      114.03       92.44     14.84 o 
 -13   3  16      176.56      156.36     23.40 o 
 -12   3  16        0.12        6.73     11.45 o 
 -11   3  16     1001.64     1009.79     30.66 o 
 -10   3  16        4.64        0.00      9.88 o 
  -9   3  16      194.51      186.82     10.92 o 
  -8   3  16       76.49       74.95      8.43 o 
  -7   3  16     2201.27     2295.54     34.56 o 
  -6   3  16      118.55       92.78      6.69 o 
  -5   3  16      177.41      117.62      7.82 o 
  -4   3  16       27.96       51.30      4.55 o 
  -3   3  16     1412.07     1453.40     20.90 o 
  -2   3  16      107.76      128.78      5.74 o 
  -1   3  16     3297.80     3261.10     37.56 o 
   0   3  16     1855.48     1946.39     26.60 o 
   1   3  16     4788.88     4777.13     58.57 o 
   2   3  16      294.06      315.84      7.77 o 
   3   3  16     2578.08     2581.72     30.61 o 
   4   3  16      905.52      942.28     14.03 o 
   5   3  16       48.62       44.82      4.92 o 
   6   3  16       21.35       17.85      4.47 o 
   7   3  16        0.17        0.00      4.70 o 
   8   3  16      106.02      100.91      7.20 o 
   9   3  16       16.95       17.58      7.05 o 
  10   3  16      697.30      709.44     21.78 o 
  11   3  16       33.10       22.13      9.07 o 
  12   3  16      255.61      240.24     20.54 o 
  13   3  16      163.77      155.22     17.69 o 
 -13   4  16      387.25      447.39     33.10 o 
 -12   4  16       94.66       85.04     13.70 o 
 -11   4  16      208.53      177.65     15.33 o 
 -10   4  16      337.37      313.54     18.73 o 
  -9   4  16       16.05       15.61      7.37 o 
  -8   4  16        8.70        8.99      5.86 o 
  -7   4  16       46.47       47.21      6.33 o 
  -6   4  16        6.41        4.21      6.27 o 
  -5   4  16      538.57      496.48     12.40 o 
  -4   4  16       52.84       47.75      5.78 o 
  -3   4  16        7.81       17.70      3.99 o 
  -2   4  16      628.78      551.33     12.30 o 
  -1   4  16      156.20      145.87      7.25 o 
   0   4  16      521.11      515.22     12.97 o 
   1   4  16      474.00      486.22     14.79 o 
   2   4  16       49.19       40.36      4.09 o 
   3   4  16      323.11      305.23      7.71 o 
   4   4  16      676.43      723.30     11.97 o 
   5   4  16      169.02      148.37      6.33 o 
   6   4  16      314.98      294.77      9.06 o 
   7   4  16       19.23       16.78      5.18 o 
   8   4  16      292.68      305.98     16.25 o 
   9   4  16      105.65       86.17     14.27 o 
  10   4  16       48.57       39.25      6.74 o 
  11   4  16        0.02        0.00      8.85 o 
  12   4  16      197.69      167.63     13.30 o 
  13   4  16      135.98      125.54     18.26 o 
 -13   5  16        0.13        2.28     17.69 o 
 -12   5  16       94.17       83.09     13.92 o 
 -11   5  16      245.10      245.93     17.74 o 
 -10   5  16       44.76       39.93     11.49 o 
  -9   5  16       87.87       83.24     11.90 o 
  -8   5  16      220.73      208.27      9.74 o 
  -7   5  16      530.87      509.26     13.11 o 
  -6   5  16      148.87      162.41      8.23 o 
  -5   5  16       42.61       18.73      5.39 o 
  -4   5  16      197.66      188.34      9.07 o 
  -3   5  16      309.89      344.71     10.35 o 
  -2   5  16     5950.12     5872.95     74.43 o 
  -1   5  16     1147.01     1086.80     18.31 o 
   0   5  16      119.98      102.65      6.38 o 
   1   5  16      481.80      438.96     11.08 o 
   2   5  16      166.76      188.97      8.60 o 
   3   5  16        6.58        6.63      5.03 o 
   4   5  16      426.07      438.43     12.47 o 
   5   5  16      158.43      186.27      8.51 o 
   6   5  16       73.91       52.63      6.90 o 
   7   5  16      121.57      142.36     10.49 o 
   8   5  16      419.73      441.20     19.40 o 
   9   5  16      163.01      147.23     15.98 o 
  10   5  16        0.50        9.56      5.87 o 
  11   5  16      642.84      646.54     30.81 o 
  12   5  16       67.55       74.97     10.87 o 
 -12   6  16       72.81       73.07     14.11 o 
 -11   6  16        2.66       12.20     12.55 o 
 -10   6  16      376.24      402.72     36.52 o 
  -9   6  16        8.85        8.93     10.24 o 
  -8   6  16      183.41      182.32     11.05 o 
  -7   6  16       48.68       40.73      6.28 o 
  -6   6  16      360.02      356.99     11.40 o 
  -5   6  16        1.23        8.23      5.35 o 
  -4   6  16     1609.71     1581.86     24.83 o 
  -3   6  16      102.23      110.43     11.53 o 
  -2   6  16        0.09        8.42      5.14 o 
  -1   6  16       59.90       53.01      5.88 o 
   0   6  16     2303.73     2267.48     32.30 o 
   1   6  16      185.96      176.94      8.15 o 
   2   6  16      382.68      440.39     11.78 o 
   3   6  16      130.89      118.64      6.69 o 
   4   6  16      214.43      223.30      9.02 o 
   5   6  16      326.72      376.65     10.73 o 
   6   6  16      838.77      856.62     18.96 o 
   7   6  16       53.34       55.88      8.67 o 
   8   6  16      879.02      923.97     24.98 o 
   9   6  16      381.07      356.47     14.38 o 
  10   6  16        0.99        0.00      5.56 o 
  11   6  16      310.10      312.76     14.81 o 
  12   6  16       51.17       59.35     10.40 o 
 -12   7  16      458.68      539.52     25.51 o 
 -11   7  16      837.49      885.82     30.37 o 
 -10   7  16       10.47        1.14     11.30 o 
  -9   7  16      126.18      146.01     14.81 o 
  -8   7  16      723.75      759.02     19.38 o 
  -7   7  16      144.71      126.46      7.96 o 
  -6   7  16      564.33      585.14     14.01 o 
  -5   7  16       29.70       24.25      5.77 o 
  -4   7  16      433.31      412.19     15.65 o 
  -3   7  16      268.94      263.30      9.99 o 
  -2   7  16     1931.28     1885.99     28.26 o 
  -1   7  16     1742.52     1727.54     26.34 o 
   0   7  16      159.36      144.63      7.75 o 
   1   7  16        2.94        0.00      5.79 o 
   2   7  16      483.60      480.97     12.85 o 
   3   7  16       10.54        8.35      5.12 o 
   4   7  16        0.31        5.88      5.17 o 
   5   7  16        2.42        0.00      6.13 o 
   6   7  16      335.92      345.04     12.59 o 
   7   7  16      852.00      881.25     23.23 o 
   8   7  16      390.54      427.41     23.40 o 
   9   7  16        0.05        0.00      6.85 o 
  10   7  16        3.73        7.96      6.39 o 
  11   7  16      360.04      388.64     17.69 o 
  12   7  16        1.23       20.54     15.41 o 
 -12   8  16        0.01        7.16     34.52 o 
 -11   8  16      390.80      387.80     34.24 o 
 -10   8  16       57.81       60.48     24.54 o 
  -9   8  16      722.14      768.53     20.68 o 
  -8   8  16       42.15       44.18      8.71 o 
  -7   8  16        9.94        3.69     10.29 o 
  -6   8  16       14.77        8.83      5.76 o 
  -5   8  16     1678.16     1618.11     26.04 o 
  -4   8  16       26.91       34.41      6.16 o 
  -3   8  16      524.65      540.86     13.25 o 
  -2   8  16      615.87      610.06     13.97 o 
  -1   8  16      939.34      941.56     17.60 o 
   0   8  16       39.93       26.53      5.81 o 
   1   8  16     1000.73      995.92     18.10 o 
   2   8  16      330.43      277.38      9.97 o 
   3   8  16      607.82      588.85     13.42 o 
   4   8  16       94.01      111.19      6.95 o 
   5   8  16      536.90      550.05     15.66 o 
   6   8  16      221.18      219.47     11.17 o 
   7   8  16      375.37      325.56     15.50 o 
   8   8  16     1784.53     1767.97     73.90 o 
   9   8  16       28.05       31.33      7.34 o 
  10   8  16        1.22        0.00      8.85 o 
  11   8  16      117.16      143.02     11.79 o 
 -11   9  16      561.29      628.45     27.13 o 
 -10   9  16       50.63       63.34     19.97 o 
  -9   9  16       45.29       43.10     10.16 o 
  -8   9  16        7.00        3.06      8.07 o 
  -7   9  16       29.29       10.59      7.93 o 
  -6   9  16        8.08        7.93      5.74 o 
  -5   9  16       37.22       46.82      6.69 o 
  -4   9  16        0.92        0.00      6.42 o 
  -3   9  16      332.69      334.17     11.25 o 
  -2   9  16        1.35        9.63      5.73 o 
  -1   9  16      361.70      340.96     10.99 o 
   0   9  16      128.75      134.84      7.75 o 
   1   9  16        0.17        0.00      5.40 o 
   2   9  16        6.00       12.49      5.62 o 
   3   9  16        4.20        1.41      5.47 o 
   4   9  16       23.58       24.52      7.02 o 
   5   9  16      158.49      174.77     10.34 o 
   6   9  16        1.05        6.95      8.77 o 
   7   9  16       11.27        4.86      5.79 o 
   8   9  16      246.77      243.48     12.42 o 
   9   9  16       57.56       61.90      8.87 o 
  10   9  16       90.76       93.92      9.92 o 
  11   9  16      178.75      194.25     13.15 o 
 -10  10  16       43.25       45.51     17.69 o 
  -9  10  16      702.48      824.92     22.11 o 
  -8  10  16       57.22       65.59      9.78 o 
  -7  10  16       38.90       38.34     10.65 o 
  -6  10  16       31.80       25.19     12.53 o 
  -5  10  16       80.59      100.33      7.85 o 
  -4  10  16      173.03      167.32      9.04 o 
  -3  10  16      573.82      529.73     13.72 o 
  -2  10  16       69.88       74.22      7.08 o 
  -1  10  16       46.12       37.10      6.37 o 
   0  10  16       63.57       51.71      6.61 o 
   1  10  16      232.72      194.43      9.17 o 
   2  10  16        0.61        1.71      5.61 o 
   3  10  16      274.81      232.26     11.27 o 
   4  10  16        6.57        0.80      6.79 o 
   5  10  16      315.32      307.86     16.13 o 
   6  10  16       66.53       33.38      6.57 o 
   7  10  16       38.04       39.18      7.04 o 
   8  10  16     1047.26     1102.73     23.66 o 
   9  10  16        0.78        0.00      6.58 o 
  10  10  16       39.46       40.62      8.55 o 
 -10  11  16      285.19      311.23     21.68 o 
  -9  11  16      259.83      295.67     14.94 o 
  -8  11  16     1242.42     1367.81     29.43 o 
  -7  11  16       16.92        5.64      8.62 o 
  -6  11  16        0.12        0.00      8.32 o 
  -5  11  16        0.03        6.31      7.25 o 
  -4  11  16      252.81      229.19     10.39 o 
  -3  11  16      456.79      451.06     13.43 o 
  -2  11  16      855.36      807.46     17.04 o 
  -1  11  16      192.80      171.48     11.94 o 
   0  11  16       16.14        5.03      6.26 o 
   1  11  16      165.45      174.22     10.38 o 
   2  11  16      137.75      123.61      8.03 o 
   3  11  16      172.47      153.56      9.97 o 
   4  11  16      250.97      251.14     19.97 o 
   5  11  16      289.34      279.04     11.86 o 
   6  11  16      102.10       96.01      8.49 o 
   7  11  16      514.26      549.70     16.47 o 
   8  11  16       99.11       96.92      8.92 o 
   9  11  16        8.28        7.13      7.69 o 
  -9  12  16       89.12      109.33     14.45 o 
  -8  12  16      101.20      131.94     17.86 o 
  -7  12  16       10.54        0.49      8.79 o 
  -6  12  16        8.05        2.76      8.47 o 
  -5  12  16        0.76        0.00      9.92 o 
  -4  12  16      315.30      321.02     12.01 o 
  -3  12  16        0.07        4.09      6.40 o 
  -2  12  16       51.45       45.20     10.05 o 
  -1  12  16      242.66      257.72     14.08 o 
   0  12  16      330.39      296.50     11.25 o 
   1  12  16      211.07      207.17     10.19 o 
   2  12  16        4.64        0.00      8.38 o 
   3  12  16      172.21      177.43     13.24 o 
   4  12  16      419.79      408.09     14.08 o 
   5  12  16       35.60       36.25      8.41 o 
   6  12  16       49.05       29.73      7.52 o 
   7  12  16       54.49       68.34      8.22 o 
   8  12  16        0.06        2.90      7.05 o 
   9  12  16      338.70      366.15     17.40 o 
  -8  13  16      260.51      291.29     15.40 o 
  -7  13  16      195.43      231.40     27.24 o 
  -6  13  16      135.84      153.34     15.03 o 
  -5  13  16      137.98      125.39     11.22 o 
  -4  13  16      201.74      187.08     10.06 o 
  -3  13  16       25.15       21.83      6.87 o 
  -2  13  16       85.05       98.86      8.41 o 
  -1  13  16      183.61      176.41      9.68 o 
   0  13  16      591.19      594.10     15.14 o 
   1  13  16      349.84      346.21     14.23 o 
   2  13  16      544.94      547.65     15.68 o 
   3  13  16      325.59      314.99     12.56 o 
   4  13  16      131.59      113.26      9.11 o 
   5  13  16       52.91       54.17     11.29 o 
   6  13  16      260.86      275.05     12.81 o 
   7  13  16       88.15       97.77      9.34 o 
   8  13  16        0.09        0.00      7.10 o 
  -7  14  16      328.07      329.22     20.46 o 
  -6  14  16       24.18       27.83     13.08 o 
  -5  14  16       16.97       17.79      9.55 o 
  -4  14  16      662.20      627.98     19.18 o 
  -3  14  16       66.50       50.63      9.84 o 
  -2  14  16      125.61      124.01     15.02 o 
  -1  14  16       98.61       73.04      9.94 o 
   0  14  16      214.29      195.40     10.54 o 
   1  14  16      127.82      101.99      8.79 o 
   2  14  16       12.48       14.67      6.61 o 
   3  14  16        6.41        1.01      6.30 o 
   4  14  16        0.19        0.00      6.26 o 
   5  14  16       97.47       77.08      8.76 o 
   6  14  16      171.55      178.53     20.83 o 
  -5  15  16       50.61       42.16     10.45 o 
  -4  15  16        0.20        0.00     13.73 o 
  -3  15  16      354.65      386.92     16.25 o 
  -2  15  16       22.76        9.28      7.25 o 
  -1  15  16      650.57      646.69     15.94 o 
   0  15  16       16.73        0.00      7.09 o 
   1  15  16       73.11       64.54      8.43 o 
   2  15  16      280.31      307.32     13.11 o 
   3  15  16      439.47      432.97     15.01 o 
   4  15  16       48.02       52.70      8.35 o 
   5  15  16       69.45       58.69     13.83 o 
  -2  16  16        1.83        0.00     10.17 o 
  -1  16  16      123.26      127.14     12.49 o 
   0  16  16      342.01      329.17     13.82 o 
   1  16  16      111.32      126.52      9.89 o 
   2  16  16       45.99       27.10      7.81 o 
 -11   1  17       23.24       20.39     11.13 o 
 -10   1  17      623.19      589.47     18.45 o 
  -9   1  17      237.94      242.04     13.70 o 
  -8   1  17       38.04       39.73      7.89 o 
  -7   1  17      534.18      555.45     13.16 o 
  -6   1  17      224.97      247.79      9.80 o 
  -5   1  17        3.35        6.70      6.18 o 
  -4   1  17      130.43      147.05      7.22 o 
  -3   1  17       54.52       31.52      4.90 o 
  -2   1  17        3.21        0.00      3.96 o 
  -1   1  17     1310.41     1221.54     20.94 o 
   0   1  17      542.84      465.60     10.40 o 
   1   1  17       69.08       55.93      5.07 o 
   2   1  17      250.97      241.19      8.14 o 
   3   1  17      420.52      370.07      9.43 o 
   4   1  17      238.09      229.67      8.41 o 
   5   1  17     1650.40     1860.12     26.45 o 
   6   1  17       43.67       69.94      5.61 o 
   7   1  17      860.30      905.56     16.28 o 
   8   1  17        4.21        0.00      5.37 o 
   9   1  17     1567.27     1576.32     33.29 o 
  10   1  17      499.06      516.12     17.55 o 
  11   1  17      314.71      323.35     15.32 o 
  12   1  17        2.59        4.71      7.86 o 
  13   1  17      170.54      137.58     12.11 o 
 -13   2  17      240.40      233.39     26.25 o 
 -12   2  17       34.49       26.82     17.69 o 
 -11   2  17       99.91       98.37     12.89 o 
 -10   2  17      573.85      603.26     18.44 o 
  -9   2  17      313.85      315.36     14.47 o 
  -8   2  17       23.93       33.24      7.56 o 
  -7   2  17        8.03        8.39      5.68 o 
  -6   2  17       54.10       39.41      5.87 o 
  -5   2  17      569.37      531.05     10.61 o 
  -4   2  17      994.50      987.82     14.91 o 
  -3   2  17     3094.70     3037.33     35.62 o 
  -2   2  17        0.00        2.30      4.42 o 
  -1   2  17      148.27      103.78     11.28 o 
   0   2  17     6466.96     5984.44     83.13 o 
   1   2  17      976.88      903.65     15.11 o 
   2   2  17      302.07      253.11      8.18 o 
   3   2  17      363.34      332.94      8.96 o 
   4   2  17       42.99       47.92      5.10 o 
   5   2  17     1780.23     1663.76     24.23 o 
   6   2  17     1232.51     1314.87     20.50 o 
   7   2  17      401.05      388.12     10.52 o 
   8   2  17        1.25        1.77      5.25 o 
   9   2  17      743.11      843.07     25.96 o 
  10   2  17      364.74      353.32     14.91 o 
  11   2  17      186.03      147.99     11.45 o 
  12   2  17      214.24      228.28     13.92 o 
  13   2  17       59.93       70.21     14.55 o 
 -13   3  17       56.05       79.89     21.11 o 
 -12   3  17      204.20      195.91     16.53 o 
 -11   3  17      128.81      117.60     13.72 o 
 -10   3  17      135.04      141.61     13.72 o 
  -9   3  17       40.63       53.48      8.53 o 
  -8   3  17      518.13      522.18     13.39 o 
  -7   3  17       71.83       82.23      6.80 o 
  -6   3  17       24.07       31.66      5.73 o 
  -5   3  17       23.01       25.50      5.43 o 
  -4   3  17       58.55       71.74      4.95 o 
  -3   3  17      189.16      160.02     10.75 o 
  -2   3  17        0.24        0.00      3.69 o 
  -1   3  17       13.69       26.03      4.39 o 
   0   3  17     1016.10     1031.62     14.63 o 
   1   3  17       18.44       45.43      5.07 o 
   2   3  17       64.82       63.10      4.38 o 
   3   3  17       36.91       49.33      4.36 o 
   4   3  17       10.56       15.60      3.97 o 
   5   3  17      154.28      146.76      6.85 o 
   6   3  17        5.77       11.32      4.58 o 
   7   3  17       25.71       17.65      5.91 o 
   8   3  17     1167.76     1212.95     22.86 o 
   9   3  17       45.47       54.28      6.87 o 
  10   3  17      153.02      143.89     10.64 o 
  11   3  17       87.89       70.00      9.58 o 
  12   3  17       36.01       39.95     13.70 o 
 -13   4  17      151.50      202.01     24.54 o 
 -12   4  17      123.11      105.73     14.32 o 
 -11   4  17      126.96      128.91     15.12 o 
 -10   4  17       11.39       11.98     10.49 o 
  -9   4  17       36.77       38.09      7.80 o 
  -8   4  17      161.16      149.76      8.34 o 
  -7   4  17       22.72       25.49      5.93 o 
  -6   4  17      357.84      378.68     11.61 o 
  -5   4  17       25.04       27.76      5.59 o 
  -4   4  17      154.43      150.80      7.64 o 
  -3   4  17      506.44      483.55     14.91 o 
  -2   4  17      106.46       79.65      6.08 o 
  -1   4  17     3150.13     3155.94     42.37 o 
   0   4  17      758.15      755.08     14.47 o 
   1   4  17        0.12        0.00      6.26 o 
   2   4  17      869.46      838.93     15.37 o 
   3   4  17      152.82      153.44      7.34 o 
   4   4  17      116.40       98.13      6.41 o 
   5   4  17       13.17       11.36      4.98 o 
   6   4  17     1028.28     1028.85     27.11 o 
   7   4  17      510.69      525.64     25.68 o 
   8   4  17     1423.59     1452.34     33.02 o 
   9   4  17       35.67       17.98      8.07 o 
  10   4  17      238.55      263.81     13.16 o 
  11   4  17      245.62      295.59     21.68 o 
  12   4  17      437.45      432.55     26.25 o 
 -12   5  17      189.19      176.45     16.34 o 
 -11   5  17      540.26      598.98     25.96 o 
 -10   5  17      353.34      356.51     37.09 o 
  -9   5  17       13.84       25.24     10.47 o 
  -8   5  17       81.97       75.85      7.91 o 
  -7   5  17       63.62       65.86      6.70 o 
  -6   5  17       52.21       64.80      6.59 o 
  -5   5  17      507.13      483.02     12.38 o 
  -4   5  17        3.15        5.45      5.19 o 
  -3   5  17       68.81       60.97      5.99 o 
  -2   5  17      902.42      857.30     16.28 o 
  -1   5  17     1315.81     1336.42     21.41 o 
   0   5  17        0.87        0.00      4.86 o 
   1   5  17      502.92      506.95     11.91 o 
   2   5  17      492.17      494.40     12.00 o 
   3   5  17      196.84      194.28     14.00 o 
   4   5  17      446.33      455.53     11.56 o 
   5   5  17      160.77      131.52      6.97 o 
   6   5  17       93.38      115.03      9.88 o 
   7   5  17       29.58       20.10      7.86 o 
   8   5  17       71.97       65.18      9.28 o 
   9   5  17      323.41      302.44     21.11 o 
  10   5  17       76.11       66.17      8.02 o 
  11   5  17      610.48      623.15     30.81 o 
  12   5  17      132.26       86.74     15.98 o 
 -12   6  17      357.83      415.81     23.14 o 
 -11   6  17      226.53      253.87     44.80 o 
 -10   6  17       14.25       22.62     20.54 o 
  -9   6  17     1100.84     1172.78     33.37 o 
  -8   6  17      366.92      382.09     12.32 o 
  -7   6  17      904.84      906.67     18.05 o 
  -6   6  17      181.40      185.79     14.25 o 
  -5   6  17      138.79      131.96      7.71 o 
  -4   6  17        0.37       12.82      5.44 o 
  -3   6  17      166.47      140.29      7.75 o 
  -2   6  17      494.96      462.98     11.88 o 
  -1   6  17      481.09      447.53     11.89 o 
   0   6  17     1869.48     1739.60     27.75 o 
   1   6  17     1397.65     1437.25     27.76 o 
   2   6  17      391.92      393.05     10.98 o 
   3   6  17      289.87      301.04      9.96 o 
   4   6  17        4.37        4.44      5.12 o 
   5   6  17     1020.30     1044.75     21.49 o 
   6   6  17       86.53       76.70      7.68 o 
   7   6  17      693.56      668.53     20.94 o 
   8   6  17       93.73       93.14     10.28 o 
   9   6  17       39.09       39.26      7.26 o 
  10   6  17       10.75        5.92      6.39 o 
  11   6  17      475.71      478.20     26.82 o 
  12   6  17      166.78      161.99     13.51 o 
 -12   7  17       94.06      124.34     15.50 o 
 -11   7  17      347.33      413.60     53.36 o 
 -10   7  17       32.44       50.38     27.11 o 
  -9   7  17       33.32       42.42      8.96 o 
  -8   7  17      356.81      373.13     14.63 o 
  -7   7  17      301.81      314.46     11.61 o 
  -6   7  17       39.51       40.59      6.38 o 
  -5   7  17        3.13        0.00      5.69 o 
  -4   7  17        5.51       10.80      6.34 o 
  -3   7  17      137.22      136.59      7.71 o 
  -2   7  17      878.54      841.33     16.28 o 
  -1   7  17      269.74      272.91     13.10 o 
   0   7  17        3.27        0.00      5.15 o 
   1   7  17      284.83      299.40     10.36 o 
   2   7  17       65.33       65.23      6.27 o 
   3   7  17       24.95       29.49      5.70 o 
   4   7  17        2.38        0.32      7.34 o 
   5   7  17      263.78      244.06     11.37 o 
   6   7  17       32.57       16.13      6.87 o 
   7   7  17      166.20      147.63      9.54 o 
   8   7  17      164.22      208.29     19.40 o 
   9   7  17      275.69      293.23     13.71 o 
  10   7  17      154.34      160.24     11.92 o 
  11   7  17      171.88      171.68     12.59 o 
 -11   8  17      489.61      564.43     26.54 o 
 -10   8  17      460.28      544.97     24.86 o 
  -9   8  17      165.44      156.42     12.09 o 
  -8   8  17       61.25       55.52      9.08 o 
  -7   8  17       34.51       34.86      8.15 o 
  -6   8  17        4.99        1.64      5.76 o 
  -5   8  17      208.64      218.63     10.00 o 
  -4   8  17      503.94      457.03     12.76 o 
  -3   8  17      141.27      143.75      8.24 o 
  -2   8  17       79.86       87.35      8.73 o 
  -1   8  17      437.24      424.27     12.77 o 
   0   8  17      135.15      106.81      7.18 o 
   1   8  17       43.59       47.31      6.18 o 
   2   8  17       18.52       23.22      5.69 o 
   3   8  17        3.64        0.00      7.58 o 
   4   8  17      644.54      642.95     16.52 o 
   5   8  17      210.06      223.67     11.62 o 
   6   8  17       10.38       15.11      6.95 o 
   7   8  17       18.97       17.98      7.41 o 
   8   8  17        0.06        2.58      6.39 o 
   9   8  17       40.79       37.89     12.84 o 
  10   8  17       27.06       19.65      9.42 o 
  11   8  17      909.85      919.85     25.79 o 
 -11   9  17        0.16       14.67     14.55 o 
 -10   9  17        2.81        7.54     12.26 o 
  -9   9  17      366.26      440.83     16.85 o 
  -8   9  17     1060.14     1155.20     31.66 o 
  -7   9  17       73.40      102.75     12.23 o 
  -6   9  17      367.84      376.43     12.50 o 
  -5   9  17       75.25       72.90      7.21 o 
  -4   9  17       36.29       42.02      6.59 o 
  -3   9  17      207.21      191.93      9.58 o 
  -2   9  17     1260.82     1184.91     21.01 o 
  -1   9  17      281.00      252.02     10.34 o 
   0   9  17       77.18       63.98      6.74 o 
   1   9  17       28.06       33.68      6.12 o 
   2   9  17      656.83      622.57     14.41 o 
   3   9  17       17.39       12.91      5.83 o 
   4   9  17      148.62      139.09      9.31 o 
   5   9  17      133.54      137.94     13.89 o 
   6   9  17       12.24       18.85      7.41 o 
   7   9  17      367.31      354.89     16.89 o 
   8   9  17      621.77      622.85     19.95 o 
   9   9  17      152.14      158.85     12.18 o 
  10   9  17      608.26      629.05     20.94 o 
 -10  10  17      611.16      674.55     27.87 o 
  -9  10  17      383.52      433.87     16.99 o 
  -8  10  17      259.20      218.85     13.43 o 
  -7  10  17      275.18      256.91     18.80 o 
  -6  10  17       29.71       28.00      8.41 o 
  -5  10  17      472.15      451.33     13.41 o 
  -4  10  17      455.55      479.15     13.44 o 
  -3  10  17       49.28       44.84      6.71 o 
  -2  10  17      422.97      425.58     12.57 o 
  -1  10  17       35.36       19.30      6.16 o 
   0  10  17      224.17      212.62      9.72 o 
   1  10  17      104.92      115.35      7.75 o 
   2  10  17       40.76       28.94      6.33 o 
   3  10  17       93.61       88.86      8.45 o 
   4  10  17        1.24        0.00      6.66 o 
   5  10  17      795.60      884.10     20.82 o 
   6  10  17       20.79        7.75      9.58 o 
   7  10  17       28.61       36.80      7.04 o 
   8  10  17      355.04      364.19     13.82 o 
   9  10  17      308.45      345.47     16.31 o 
  10  10  17      475.43      506.46     19.01 o 
  -9  11  17       94.82      148.85     21.00 o 
  -8  11  17      131.89      154.29     12.46 o 
  -7  11  17        6.50       17.69      9.12 o 
  -6  11  17        5.73        1.62     12.26 o 
  -5  11  17       32.48       30.80      7.09 o 
  -4  11  17      139.29      148.45      8.98 o 
  -3  11  17      197.25      217.29     10.36 o 
  -2  11  17      126.08      127.83      8.43 o 
  -1  11  17      186.63      166.26      8.87 o 
   0  11  17       32.97       41.27      6.89 o 
   1  11  17      295.48      291.02     11.11 o 
   2  11  17       92.66       94.38      7.84 o 
   3  11  17      151.36      134.19      9.73 o 
   4  11  17      231.22      262.46     12.59 o 
   5  11  17       98.02       94.87     11.86 o 
   6  11  17        8.74        3.94      6.24 o 
   7  11  17        0.37        0.00      6.28 o 
   8  11  17       18.39       42.05      7.95 o 
   9  11  17      584.54      502.32     19.49 o 
  -8  12  17      719.20      758.31     21.88 o 
  -7  12  17       18.88       31.07     14.45 o 
  -6  12  17        1.67        0.00     11.18 o 
  -5  12  17      235.57      223.44     13.26 o 
  -4  12  17       53.46       61.91      7.64 o 
  -3  12  17      311.76      324.09     12.32 o 
  -2  12  17       46.58       54.23      7.52 o 
  -1  12  17      280.74      266.45     11.27 o 
   0  12  17        4.45        0.00      8.48 o 
   1  12  17     1261.83     1210.46     27.26 o 
   2  12  17       54.47       42.88      8.40 o 
   3  12  17      118.82      113.77     12.49 o 
   4  12  17       61.83       59.28     11.28 o 
   5  12  17        1.15        0.00      5.97 o 
   6  12  17        1.83        0.00      9.11 o 
   7  12  17      321.63      321.01     13.93 o 
   8  12  17       83.00       69.36      8.78 o 
  -7  13  17      658.56      685.98     21.35 o 
  -6  13  17      175.14      190.57     13.09 o 
  -5  13  17       26.35       14.51      9.26 o 
  -4  13  17        0.18        0.00      6.79 o 
  -3  13  17      353.71      347.95     12.98 o 
  -2  13  17      305.42      302.93     12.20 o 
  -1  13  17      114.50      100.59     11.20 o 
   0  13  17        1.75        0.00      7.60 o 
   1  13  17        9.91        1.79     11.85 o 
   2  13  17      273.51      293.54     29.96 o 
   3  13  17      203.82      197.97     10.91 o 
   4  13  17       50.87       31.98      8.47 o 
   5  13  17       69.42       68.65      8.65 o 
   6  13  17      298.98      324.25     13.89 o 
   7  13  17      572.39      625.82     24.39 o 
  -6  14  17      263.37      294.83     32.37 o 
  -5  14  17       70.36       68.62     11.87 o 
  -4  14  17       78.81       60.86     10.30 o 
  -3  14  17        3.08        0.00      7.06 o 
  -2  14  17        5.80        0.00      9.15 o 
  -1  14  17       17.07        7.64      8.85 o 
   0  14  17      655.89      604.61     22.39 o 
   1  14  17      268.90      290.20     12.75 o 
   2  14  17       78.25       64.22      8.43 o 
   3  14  17      117.84      120.28      9.61 o 
   4  14  17       27.71       12.81      7.04 o 
   5  14  17       24.54       20.89      7.40 o 
   6  14  17      663.39      695.37     32.09 o 
  -4  15  17        0.11        0.00     18.69 o 
  -3  15  17        2.53        0.00     10.01 o 
  -2  15  17      255.90      236.60     11.13 o 
  -1  15  17       55.46       58.99     14.66 o 
   0  15  17       81.29       80.69      8.65 o 
   1  15  17       63.99       60.76      8.24 o 
   2  15  17        4.57        0.00      7.68 o 
   3  15  17        0.03        2.57      7.15 o 
   4  15  17       44.00       39.57     12.96 o 
 -10   0  18        1.50        0.00     13.12 o 
  -9   0  18      561.07      549.53     30.81 o 
  -8   0  18     1374.90     1391.81     49.65 o 
  -7   0  18      756.64      829.15     35.95 o 
  -6   0  18     1359.09     1453.98     31.91 o 
  -5   0  18       18.47        8.11      7.26 o 
  -4   0  18     1045.61     1012.97     24.27 o 
  -3   0  18      323.82      259.98     17.12 o 
  -2   0  18        0.40        0.00      6.01 o 
  -1   0  18     2611.59     2413.68     58.21 o 
   0   0  18     3291.68     3116.59     57.28 o 
   1   0  18      187.67      159.09     12.84 o 
   2   0  18      676.77      651.13     17.96 o 
   3   0  18      318.97      308.63     12.86 o 
   4   0  18      740.54      728.94     19.46 o 
   5   0  18       92.67      110.34      8.91 o 
   6   0  18     3043.69     3285.87     61.14 o 
   7   0  18     1231.19     1289.05     29.32 o 
   8   0  18       32.47       22.83      9.70 o 
   9   0  18        8.39        9.13     10.84 o 
  10   0  18     1795.44     1916.23     56.49 o 
  11   0  18       28.26       27.96     11.98 o 
  12   0  18      150.15      138.67     17.12 o 
 -11   1  18       72.51       43.37     15.98 o 
 -10   1  18      287.59      357.84     19.16 o 
  -9   1  18       80.26       96.60     11.49 o 
  -8   1  18       56.37       78.77     10.69 o 
  -7   1  18       39.55       27.82      7.04 o 
  -6   1  18       59.07       51.38      7.14 o 
  -5   1  18      324.09      309.99      9.80 o 
  -4   1  18     2452.20     2300.75     31.79 o 
  -3   1  18       29.28       22.66      4.90 o 
  -2   1  18      152.65      134.99      6.93 o 
  -1   1  18        1.70       15.48      4.56 o 
   0   1  18       58.53       63.45      5.36 o 
   1   1  18      205.50      167.45      7.05 o 
   2   1  18       68.19       77.68      5.40 o 
   3   1  18       43.31       30.51      4.64 o 
   4   1  18      159.33      173.89      7.83 o 
   5   1  18      168.59      154.41      7.25 o 
   6   1  18       13.92       11.42      4.74 o 
   7   1  18       92.45      125.19      6.89 o 
   8   1  18      294.57      306.64     12.33 o 
   9   1  18      287.82      285.19     13.72 o 
  10   1  18       46.32       66.43      9.07 o 
  11   1  18       23.08        9.85      8.26 o 
  12   1  18       68.78       48.24      9.66 o 
 -11   2  18      244.82      253.94     26.82 o 
 -10   2  18        2.91       14.51      9.42 o 
  -9   2  18        8.40        8.67      9.02 o 
  -8   2  18      153.60      140.37     12.30 o 
  -7   2  18      261.04      272.81     22.47 o 
  -6   2  18        6.86       11.35      6.27 o 
  -5   2  18      172.95      169.55      8.02 o 
  -4   2  18     1157.59     1215.21     19.47 o 
  -3   2  18      348.28      355.81      9.71 o 
  -2   2  18       15.63        7.43      4.45 o 
  -1   2  18      553.47      478.12     10.99 o 
   0   2  18     1427.36     1542.36     22.62 o 
   1   2  18      380.16      345.23     11.94 o 
   2   2  18      286.40      279.79      8.75 o 
   3   2  18      361.61      338.62      9.51 o 
   4   2  18      100.87       97.31      5.86 o 
   5   2  18     1085.53     1138.06     18.60 o 
   6   2  18        0.27        4.60      6.35 o 
   7   2  18      128.37      127.42      7.86 o 
   8   2  18       16.71       21.70      5.91 o 
   9   2  18      536.89      567.66     18.14 o 
  10   2  18       15.64       16.01      8.27 o 
  11   2  18       36.04       37.12      8.67 o 
  12   2  18      174.61      189.09     13.32 o 
 -12   3  18       12.43       21.68     16.55 o 
 -11   3  18      316.75      327.55     29.10 o 
 -10   3  18      714.18      800.94     26.78 o 
  -9   3  18      133.03      150.02     10.42 o 
  -8   3  18       26.52       29.94      6.42 o 
  -7   3  18      573.87      609.18     14.41 o 
  -6   3  18      103.69       96.72      6.88 o 
  -5   3  18       78.82       73.41      7.44 o 
  -4   3  18        0.50        0.00      4.59 o 
  -3   3  18     2494.35     2424.02     32.98 o 
  -2   3  18        0.07        0.00      4.55 o 
  -1   3  18     1849.56     1819.50     25.89 o 
   0   3  18     1992.58     1918.22     26.95 o 
   1   3  18      587.69      565.36     11.63 o 
   2   3  18      470.58      419.96     10.31 o 
   3   3  18     3130.74     3024.33     39.68 o 
   4   3  18       95.60       77.54      5.61 o 
   5   3  18       77.32      101.53     11.76 o 
   6   3  18      162.96      153.20     10.04 o 
   7   3  18     1062.98     1150.93     21.84 o 
   8   3  18        0.33       14.92      5.78 o 
   9   3  18      567.00      593.07     15.42 o 
  10   3  18        5.80       10.84     12.55 o 
  11   3  18       39.76       65.62     14.27 o 
  12   3  18        0.13        0.00     13.12 o 
 -12   4  18      442.27      467.96     23.39 o 
 -11   4  18      183.18      183.24     15.93 o 
 -10   4  18       12.07       13.70     11.41 o 
  -9   4  18       22.89       29.59      7.98 o 
  -8   4  18      715.74      719.77     15.92 o 
  -7   4  18      224.23      262.81     11.70 o 
  -6   4  18        0.76        9.62      6.18 o 
  -5   4  18      302.24      325.67     10.54 o 
  -4   4  18       41.35       28.87      5.56 o 
  -3   4  18     1826.64     1720.77     26.09 o 
  -2   4  18       62.99       48.11      5.65 o 
  -1   4  18      178.77      197.88     12.89 o 
   0   4  18      246.53      202.63     10.56 o 
   1   4  18     2022.93     1967.61     33.54 o 
   2   4  18     1939.60     1888.09     32.35 o 
   3   4  18     1225.28     1179.84     22.92 o 
   4   4  18      432.27      433.27     13.26 o 
   5   4  18      138.84      109.75      7.89 o 
   6   4  18      255.17      243.99     13.40 o 
   7   4  18      453.76      418.97     16.48 o 
   8   4  18      221.73      259.83     14.29 o 
   9   4  18        0.61        0.00      9.99 o 
  10   4  18     1110.54     1168.11     41.66 o 
  11   4  18      280.35      270.49     21.68 o 
  12   4  18        8.85       22.26     14.27 o 
 -12   5  18        7.78       19.12     12.84 o 
 -11   5  18       48.91       62.46     13.11 o 
 -10   5  18       97.75      135.75     16.83 o 
  -9   5  18      880.49      895.18     28.17 o 
  -8   5  18      303.63      353.88     11.91 o 
  -7   5  18      192.63      207.79     10.87 o 
  -6   5  18      945.32      918.10     17.86 o 
  -5   5  18        3.44        7.33      5.40 o 
  -4   5  18      401.30      368.99     11.10 o 
  -3   5  18       45.31       36.55      6.35 o 
  -2   5  18     1921.84     1904.52     30.31 o 
  -1   5  18      113.09      114.98      7.00 o 
   0   5  18      394.98      364.34     10.85 o 
   1   5  18      543.61      496.33     12.29 o 
   2   5  18     5599.25     5339.60     71.02 o 
   3   5  18      656.00      648.31     13.89 o 
   4   5  18      493.12      511.44     17.54 o 
   5   5  18      177.04      210.67     10.21 o 
   6   5  18        0.54        4.53     11.70 o 
   7   5  18       14.68        9.76      8.85 o 
   8   5  18     1251.96     1323.37     32.03 o 
   9   5  18       47.60       54.00     10.56 o 
  10   5  18      176.09      178.04     11.78 o 
  11   5  18        4.06       10.27     14.27 o 
  12   5  18      800.56      824.01     36.52 o 
 -12   6  18       14.36       23.58     12.71 o 
 -11   6  18      491.33      561.38     24.93 o 
 -10   6  18      344.68      347.88     35.95 o 
  -9   6  18      298.08      355.19     18.50 o 
  -8   6  18        6.68        4.62      6.12 o 
  -7   6  18       56.26       66.68      9.06 o 
  -6   6  18      101.64      111.59      7.66 o 
  -5   6  18        2.48        3.74      5.68 o 
  -4   6  18      618.94      588.93     13.83 o 
  -3   6  18      516.97      491.12     12.52 o 
  -2   6  18      128.95      131.03      7.35 o 
  -1   6  18       82.32       68.65      6.42 o 
   0   6  18      429.57      462.32     11.95 o 
   1   6  18       90.72       95.52      6.75 o 
   2   6  18        4.39       10.50      5.41 o 
   3   6  18        5.21        0.40      5.20 o 
   4   6  18      445.17      416.50     11.59 o 
   5   6  18        5.65        0.00      6.24 o 
   6   6  18      276.09      277.92     11.95 o 
   7   6  18       67.35       74.56      9.68 o 
   8   6  18      211.93      210.71     31.39 o 
   9   6  18      103.28      100.43     15.41 o 
  10   6  18       77.55       72.66     11.13 o 
  11   6  18      103.36      119.27     17.69 o 
 -11   7  18      148.36      146.17     28.25 o 
 -10   7  18       49.60       69.58     32.24 o 
  -9   7  18      265.49      289.78     21.23 o 
  -8   7  18       13.00       20.37     11.07 o 
  -7   7  18        6.33       14.31      7.00 o 
  -6   7  18      324.63      292.90     11.33 o 
  -5   7  18       23.92       25.93      6.33 o 
  -4   7  18       41.22       22.92      6.10 o 
  -3   7  18     1076.00     1033.40     26.26 o 
  -2   7  18        4.95        0.00      5.40 o 
  -1   7  18        8.63        5.35      5.52 o 
   0   7  18       40.39       29.97      5.98 o 
   1   7  18     3945.65     3833.84     51.43 o 
   2   7  18      361.42      347.82     11.04 o 
   3   7  18       76.17       63.57      6.49 o 
   4   7  18      844.32      838.87     16.58 o 
   5   7  18       61.35       75.61      7.89 o 
   6   7  18        0.16        0.00      7.52 o 
   7   7  18        3.72       13.24      8.26 o 
   8   7  18      644.04      733.28     31.96 o 
   9   7  18       83.50       92.16     11.41 o 
  10   7  18       69.40       58.22     13.12 o 
  11   7  18        7.33       17.04      7.48 o 
 -11   8  18        0.34        7.03     32.24 o 
 -10   8  18      158.55      182.82     31.67 o 
  -9   8  18      543.83      586.47     18.77 o 
  -8   8  18     1200.77     1260.63     27.18 o 
  -7   8  18      113.98      120.94      8.44 o 
  -6   8  18       20.86       20.22      6.44 o 
  -5   8  18      569.52      564.18     14.25 o 
  -4   8  18      544.72      527.78     13.67 o 
  -3   8  18     1593.88     1607.62     25.97 o 
  -2   8  18      613.29      640.97     14.70 o 
  -1   8  18      558.17      593.44     13.93 o 
   0   8  18       13.39        7.42      5.75 o 
   1   8  18     2732.46     2642.57     37.70 o 
   2   8  18      969.00      962.15     30.64 o 
   3   8  18      377.73      373.78     11.47 o 
   4   8  18        0.05        0.00      7.93 o 
   5   8  18      488.34      446.88     20.43 o 
   6   8  18        8.02        3.58      7.10 o 
   7   8  18      525.97      545.95     16.35 o 
   8   8  18       45.49       43.37     14.27 o 
   9   8  18      324.13      315.24     15.19 o 
  10   8  18        1.47        0.00      7.42 o 
 -10   9  18        5.25        2.67     14.84 o 
  -9   9  18      215.02      241.61     16.22 o 
  -8   9  18        9.23       16.07     14.64 o 
  -7   9  18       86.45       95.68     10.49 o 
  -6   9  18      125.25      128.34      8.82 o 
  -5   9  18       94.86      107.60      9.97 o 
  -4   9  18      365.54      336.77     11.87 o 
  -3   9  18      317.29      337.49     12.44 o 
  -2   9  18       24.30       18.58      6.27 o 
  -1   9  18      338.60      372.48     12.09 o 
   0   9  18       54.39       46.74      8.22 o 
   1   9  18      775.82      768.47     16.31 o 
   2   9  18        7.97        8.23      5.82 o 
   3   9  18      238.54      232.38     10.01 o 
   4   9  18      278.91      270.57     12.21 o 
   5   9  18      155.91      144.73      9.75 o 
   6   9  18       75.73       61.06      9.28 o 
   7   9  18      152.10      129.69     12.49 o 
   8   9  18       32.69       37.82      8.21 o 
   9   9  18      201.09      230.43     13.71 o 
  10   9  18       79.20      109.90     10.96 o 
 -10  10  18       25.00       27.31     33.67 o 
  -9  10  18       48.49       55.91     10.55 o 
  -8  10  18        1.93        2.29      9.01 o 
  -7  10  18       47.18       46.82      9.81 o 
  -6  10  18     1824.75     1928.92     36.27 o 
  -5  10  18     1786.32     1880.46     30.35 o 
  -4  10  18       18.41       15.88      6.59 o 
  -3  10  18       86.20       95.32      7.91 o 
  -2  10  18       20.89       11.41      7.25 o 
  -1  10  18      305.56      261.93     10.65 o 
   0  10  18      291.30      309.10     11.16 o 
   1  10  18        7.74        7.42      6.18 o 
   2  10  18       63.82       45.94      6.76 o 
   3  10  18       65.94       52.80      8.12 o 
   4  10  18      306.13      287.63     12.79 o 
   5  10  18      258.32      267.12     13.30 o 
   6  10  18        2.55        0.00      9.83 o 
   7  10  18      269.32      267.53     12.40 o 
   8  10  18       59.51       72.82      8.51 o 
   9  10  18      947.03      979.52     27.59 o 
  -9  11  18       32.45       36.14     19.41 o 
  -8  11  18       82.55      107.25     11.52 o 
  -7  11  18        2.42        0.00     17.32 o 
  -6  11  18      163.93      160.76     11.79 o 
  -5  11  18     1327.20     1366.98     24.73 o 
  -4  11  18       21.98       11.83      6.89 o 
  -3  11  18       34.58       45.36      7.32 o 
  -2  11  18     1064.42     1081.21     20.74 o 
  -1  11  18      213.41      219.57     10.34 o 
   0  11  18       25.33       12.31      6.42 o 
   1  11  18       25.49       18.97      6.55 o 
   2  11  18      905.35      895.08     18.39 o 
   3  11  18       44.63       43.30      8.44 o 
   4  11  18      641.86      653.15     18.18 o 
   5  11  18      229.45      231.36     15.93 o 
   6  11  18        1.72        0.00      6.01 o 
   7  11  18       38.17       51.89      8.08 o 
   8  11  18     3073.93     3277.18     53.97 o 
  -8  12  18      148.05      171.53     13.19 o 
  -7  12  18      737.64      868.01     23.16 o 
  -6  12  18       20.77        0.00      8.89 o 
  -5  12  18        5.69        0.00      8.75 o 
  -4  12  18      216.49      236.18     11.41 o 
  -3  12  18      121.96      108.11      8.74 o 
  -2  12  18       37.47       32.19      7.32 o 
  -1  12  18       50.43       55.18      7.73 o 
   0  12  18      296.30      274.13     11.67 o 
   1  12  18      130.88      110.75      8.48 o 
   2  12  18        0.92        0.00      7.86 o 
   3  12  18       70.27       82.75      9.54 o 
   4  12  18        6.81        2.79     10.24 o 
   5  12  18       62.67       61.76      8.30 o 
   6  12  18      321.05      330.93     13.74 o 
   7  12  18       63.96       78.15      8.93 o 
  -7  13  18        5.63        6.99      9.71 o 
  -6  13  18        0.09        1.03      9.37 o 
  -5  13  18       96.74       93.54     11.25 o 
  -4  13  18      109.00       95.14      8.87 o 
  -3  13  18      347.77      349.43     13.00 o 
  -2  13  18      217.09      200.18     10.79 o 
  -1  13  18       39.25       28.66      7.54 o 
   0  13  18       16.16        0.00      6.88 o 
   1  13  18      924.47      971.79     27.70 o 
   2  13  18      247.31      260.74     16.25 o 
   3  13  18      147.41      139.43     10.04 o 
   4  13  18      101.30       87.08      9.00 o 
   5  13  18       25.24       20.21      7.19 o 
   6  13  18      124.11      137.27     10.36 o 
  -5  14  18       17.92       17.43     10.08 o 
  -4  14  18        0.13        0.00      9.01 o 
  -3  14  18      115.53      115.63     11.53 o 
  -2  14  18       37.54       30.34      7.92 o 
  -1  14  18        6.29        0.00     11.16 o 
   0  14  18        1.17        0.00     10.37 o 
   1  14  18      269.08      258.72     23.68 o 
   2  14  18      421.46      434.39     15.23 o 
   3  14  18      539.64      508.38     16.05 o 
   4  14  18        0.13        0.00      9.12 o 
   5  14  18      327.51      322.57     14.70 o 
  -3  15  18        3.54        0.00     10.11 o 
  -2  15  18       82.55       90.34     11.78 o 
  -1  15  18      723.07      727.15     17.38 o 
   0  15  18      582.05      565.68     17.24 o 
   1  15  18      458.75      437.02     15.43 o 
   2  15  18      109.79      125.57     10.02 o 
 -11   1  19      289.10      288.18     27.96 o 
 -10   1  19      676.80      706.28     25.22 o 
  -9   1  19       46.33       48.44     10.69 o 
  -8   1  19      570.01      608.51     22.59 o 
  -7   1  19      124.69      126.83     10.39 o 
  -6   1  19     1832.13     1932.56     28.31 o 
  -5   1  19      300.31      277.60      9.59 o 
  -4   1  19     3149.23     3114.92     41.33 o 
  -3   1  19     1386.70     1327.55     20.69 o 
  -2   1  19      234.95      226.83      8.65 o 
  -1   1  19      353.12      302.22      9.28 o 
   0   1  19     1711.99     1697.33     24.61 o 
   1   1  19       19.19        6.43      4.78 o 
   2   1  19       20.65        6.84      4.43 o 
   3   1  19       80.68       57.85      5.20 o 
   4   1  19      698.13      632.64     12.94 o 
   5   1  19       93.40       84.76      6.00 o 
   6   1  19       82.87       93.97      6.36 o 
   7   1  19      517.37      517.70     12.29 o 
   8   1  19       18.10        9.55      6.03 o 
   9   1  19      525.72      527.29     24.54 o 
  10   1  19        1.97       13.46      8.26 o 
  11   1  19       19.44       16.43      8.67 o 
  12   1  19      104.22       98.76     11.09 o 
 -11   2  19      520.11      556.95     34.24 o 
 -10   2  19        3.75        0.00      9.58 o 
  -9   2  19      541.09      606.31     22.99 o 
  -8   2  19       72.40       65.72     13.70 o 
  -7   2  19     1470.30     1542.80     28.84 o 
  -6   2  19       52.40       48.77      8.94 o 
  -5   2  19        0.12        0.00      4.85 o 
  -4   2  19        2.56       10.66      5.03 o 
  -3   2  19     1648.78     1554.71     23.29 o 
  -2   2  19       11.69       11.52      4.76 o 
  -1   2  19      253.39      261.13      8.87 o 
   0   2  19       13.43       23.73      4.76 o 
   1   2  19      130.71      141.44      6.92 o 
   2   2  19       20.05       29.74      4.99 o 
   3   2  19     3228.65     3073.83     40.61 o 
   4   2  19      223.67      231.60     11.01 o 
   5   2  19      121.00      110.02      6.41 o 
   6   2  19      290.25      302.12     11.44 o 
   7   2  19      263.46      291.60     11.08 o 
   8   2  19      112.46       91.97      7.56 o 
   9   2  19      604.74      666.20     23.11 o 
  10   2  19      269.02      307.85     14.72 o 
  11   2  19      211.26      243.94     14.51 o 
  12   2  19      355.11      370.35     25.11 o 
 -12   3  19       19.89        1.71     15.98 o 
 -11   3  19       50.86       56.49     18.26 o 
 -10   3  19       23.95       19.97     15.98 o 
  -9   3  19       60.13       58.53     14.55 o 
  -8   3  19       53.22       44.45      7.82 o 
  -7   3  19       16.50       15.80      6.94 o 
  -6   3  19        0.03        0.00      6.33 o 
  -5   3  19      226.30      276.37     11.87 o 
  -4   3  19       36.24       31.45      6.70 o 
  -3   3  19     1361.52     1251.31     24.33 o 
  -2   3  19       25.40       18.50      6.46 o 
  -1   3  19     1109.26     1031.83     21.40 o 
   0   3  19       38.12       38.22      6.72 o 
   1   3  19       81.36       71.25      7.14 o 
   2   3  19      101.74       90.72      7.47 o 
   3   3  19       46.14       52.21      6.87 o 
   4   3  19      242.64      217.69     10.58 o 
   5   3  19       26.29       25.57      6.24 o 
   6   3  19       29.07       23.94      6.57 o 
   7   3  19       29.14       46.79      8.88 o 
   8   3  19      417.70      411.51     17.12 o 
   9   3  19       27.82       42.42      9.07 o 
  10   3  19       89.26       94.16     15.41 o 
  11   3  19        5.44        5.71     13.12 o 
  12   3  19      168.86      155.22     18.83 o 
 -12   4  19      635.57      737.85     40.52 o 
 -11   4  19      421.44      466.22     34.24 o 
 -10   4  19      167.69      115.27     20.54 o 
  -9   4  19        0.19        0.00      9.05 o 
  -8   4  19       69.86       80.26      8.63 o 
  -7   4  19      265.79      238.63     11.67 o 
  -6   4  19       13.64       17.39      6.95 o 
  -5   4  19       46.56       40.61      7.34 o 
  -4   4  19      258.90      305.19     12.57 o 
  -3   4  19      788.28      758.46     18.05 o 
  -2   4  19      393.90      388.12     13.43 o 
  -1   4  19     1356.37     1288.96     24.75 o 
   0   4  19        0.84        0.00      6.11 o 
   1   4  19      834.74      809.79     18.13 o 
   2   4  19      155.06      156.56      9.09 o 
   3   4  19     1401.14     1407.58     26.29 o 
   4   4  19       25.89       33.07      6.44 o 
   5   4  19       23.46       20.11      6.24 o 
   6   4  19      897.77      858.24     23.48 o 
   7   4  19        0.03        0.00      7.86 o 
   8   4  19      142.00      155.79     16.55 o 
   9   4  19        8.92        5.50      8.26 o 
  10   4  19     1040.66     1014.04     38.23 o 
  11   4  19      245.23      252.23     22.83 o
[truncated: 87,952 more chars]
